# Supplementary material for: Strain Differences in Bloodstream and Skin Infection: Methicillin-Resistant Staphylococcus aureus Isolated in 2018–2021 in a Single Health System
Source: Open Forum Infect Dis. 2024 May 6;11(6):ofae261. doi: 10.1093/ofid/ofae261 (PMC11160326; doi:10.1093/ofid/ofae261)
Supplement: ofae261_Supplementary_Data [file ofae261_supplementary_data.zip]

Archive with 4 entries (4 files):
- OFID BSI SSTI Supplemental_Table_1.xlsx
- OFID BSI SSTI Supplemental_Table_2.xlsx
- supp_1.png
- supp_2.png
