# Supplementary material for: Strain Differences in Bloodstream and Skin Infection: Methicillin-Resistant Staphylococcus aureus Isolated in 2018–2021 in a Single Health System
Source: Open Forum Infect Dis. 2024 May 6;11(6):ofae261. doi: 10.1093/ofid/ofae261 (PMC11160326; doi:10.1093/ofid/ofae261)
Supplement: ofae261_Supplementary_Data [file ofae261_supplementary_data.zip › OFID BSI SSTI Supplemental_Table_1.xlsx]

## Sheet: Sheet1
Subject ID*	SSTI clusters	SSTI BSI clusters	BSI clusters	Sample Type	ST	CC	USA300/500	Source of BSI	Type of SSTI	IV Drug Use	Race	Sex	Age	Zip Code
SAB00008	NA	NA	2	BSI	105	CC5	NA	Unknown	NA	No	Black	Male	50-55	zipcode_2
SAB00031	NA	NA	2	BSI	105	CC5	NA	Unknown	NA	No	Black	Male	65-70	zipcode_11
SAB00082	NA	NA	2	BSI	105	CC5	NA	Central venous catheter infection	NA	No	Asian	Male	45-50	zipcode_129
SAB00065	NA	NA	5	BSI	8	CC8	USA300	Unknown	NA	No	Other	Female	50-55	zipcode_65
SAB00126	NA	NA	5	BSI	8	CC8	USA300	Surgical site	NA	No	White	Male	65-70	zipcode_55
SAB00009	NA	NA	9	BSI	105	CC5	NA	Central venous catheter infection	NA	No	Black	Female	45-50	zipcode_96
SAB00023	NA	NA	9	BSI	105	CC5	NA	Unknown	NA	No	Black	Male	25-30	zipcode_100
SAB00063	NA	NA	10	BSI	8	CC8	USA300	Unknown	NA	Yes	White	Female	20-25	zipcode_1
SAB00075	NA	NA	10	BSI	8	CC8	USA300	Unknown	NA	No	Other	Female	40-45	zipcode_34
SAB00047	NA	NA	14	BSI	105	CC5	NA	Unknown	NA	No	Black	Female	60-65	zipcode_75
SAB00074	NA	NA	14	BSI	105	CC5	NA	Central venous catheter infection	NA	No	White	Male	45-50	zipcode_19
SAB00135	NA	1	NA	BSI	105	CC5	NA	Skin site	NA	No	White	Female	55-60	zipcode_6
SAB00138	NA	1	NA	BSI	105	CC5	NA	Central venous catheter infection	NA	No	Black	Female	45-50	zipcode_75
S0132	NA	1	NA	SSTI	105	CC5	NA	NA	Cellulitis	No	White	Female	55-60	zipcode_54
SAB00143	NA	1	NA	BSI	105	CC5	NA	Urinary source	NA	No	Black	Male	90-95	zipcode_96
SAB00010	NA	4	NA	BSI	8	CC8	USA300	Unknown	NA	Yes	Black	Female	45-50	zipcode_100
S0089	NA	4	NA	SSTI	8	CC8	USA300	NA	Infected Wounds	No	Other	Male	40-45	zipcode_100
SAB00081	NA	6	NA	BSI	8	CC8	USA300	Central venous catheter infection	NA	No	Other	Female	25-30	zipcode_35
S0040	NA	6	NA	SSTI	8	CC8	USA300	NA	Cellulitis	No	White	Female	85-90	zipcode_78
S0024	NA	11	NA	SSTI	8	CC8	USA300	NA	Abscess	No	White	Female	70-75	zipcode_72
SAB00048	NA	11	NA	BSI	8	CC8	USA300	Device infection	NA	No	Black	Female	60-65	zipcode_99
SAB00098	NA	12	NA	BSI	8	CC8	USA300	Central venous catheter infection	NA	No	Black	Female	75-80	zipcode_82
S0052	NA	12	NA	SSTI	8	CC8	USA300	NA	Abscess	No	White	Male	40-45	zipcode_115
SAB00072	NA	13	NA	BSI	8	CC8	USA300	Unknown	NA	Yes	White	Male	30-35	zipcode_93
S0094	NA	13	NA	SSTI	8	CC8	USA300	NA	Abscess	No	White	Male	75-80	zipcode_16
S0056	NA	15	NA	SSTI	8	CC8	USA300	NA	Cellulitis	No	White	Male	30-35	zipcode_59
SAB00121	NA	15	NA	BSI	8	CC8	USA300	Unknown	NA	No	White	Male	30-35	zipcode_59
SAB00005	NA	16	NA	BSI	8	CC8	USA300	Unknown	NA	No	White	Female	70-75	zipcode_56
S0013	NA	16	NA	SSTI	8	CC8	USA300	NA	Abscess	No	White	Female	50-55	zipcode_73
S0111	3	NA	NA	SSTI	8	CC8	USA300	NA	Abscess	No	Other	Male	25-30	zipcode_101
S0125	3	NA	NA	SSTI	8	CC8	USA300	NA	Infected Wounds	No	White	Male	55-60	zipcode_75
S0004	7	NA	NA	SSTI	8	CC8	USA300	NA	Abscess	No	White	Male	35-40	zipcode_101
S0112	7	NA	NA	SSTI	8	CC8	USA300	NA	Otis Externa	No	Black	Female	45-50	zipcode_90
S0014	8	NA	NA	SSTI	8	CC8	USA300	NA	Cellulitis	No	White	Male	65-70	zipcode_70
S0118	8	NA	NA	SSTI	8	CC8	USA300	NA	Infected Wounds	No	Black	Male	70-75	zipcode_102
