# Supplementary material for: Strain Differences in Bloodstream and Skin Infection: Methicillin-Resistant Staphylococcus aureus Isolated in 2018–2021 in a Single Health System
Source: Open Forum Infect Dis. 2024 May 6;11(6):ofae261. doi: 10.1093/ofid/ofae261 (PMC11160326; doi:10.1093/ofid/ofae261)
Supplement: ofae261_Supplementary_Data [file ofae261_supplementary_data.zip › OFID BSI SSTI Supplemental_Table_2.xlsx]

## Sheet: Traits_31_03_2023_1518.results
Gene	Non-unique Gene name	Annotation	Number_pos_present_in	Number_neg_present_in	Number_pos_not_present_in	Number_neg_not_present_in	Sensitivity	Specificity	Odds_ratio	Naive_p	Bonferroni_p	Benjamini_H_p	Max_Pairwise_comparisons	Max_supporting_pairs	Max_opposing_pairs	Best_pairwise_comp_p	Worst_pairwise_comp_p	Empirical_p
lukF-PV		Panton-Valentine bi-component leukocidin subunit F	105	60	26	85	80.1527	58.6207	5.72115	3.96068e-11	1.2892e-07	1.2892e-07	9	8	2	0.0390625	0.179688	0.0792079
lukS-PV		Panton-Valentine bi-component leukocidin subunit S	105	61	26	84	80.1527	57.931	5.56116	8.56677e-11	2.78848e-07	1.39424e-07	8	7	3	0.0703125	0.726562	0.164835
group_636		hypothetical protein	108	67	23	78	82.4427	53.7931	5.46658	2.68073e-10	8.72577e-07	2.90859e-07	12	9	5	0.145996	0.774414	0.4375
group_2213		HNH endonuclease	102	62	29	83	77.8626	57.2414	4.70857	2.67725e-09	8.71445e-06	2.17861e-06	8	6	4	0.289062	1	0.5
group_2209		hypothetical protein	100	60	31	85	76.3359	58.6207	4.56989	3.57686e-09	1.16427e-05	2.32853e-06	6	5	2	0.21875	0.6875	0.2
group_211		hypothetical protein	102	63	29	82	77.8626	56.5517	4.578	5.38322e-09	1.75224e-05	2.5032e-06	11	6	7	0.548828	1	0.625
group_2212		transcriptional regulator	102	63	29	82	77.8626	56.5517	4.578	5.38322e-09	1.75224e-05	2.5032e-06	9	6	5	0.507812	1	0.59375
group_2210		hypothetical protein	95	57	36	88	72.5191	60.6897	4.07407	3.75419e-08	0.000122199	1.52749e-05	10	6	5	0.753906	1	0.5625
group_1221		TIGR01741 family protein	95	63	36	82	72.5191	56.5517	3.43474	1.06179e-06	0.00345613	0.000384015	12	7	6	0.774414	1	0.40625
group_1105		tandem-type lipoprotein	19	59	112	86	14.5038	59.3103	0.247276	1.18384e-06	0.0038534	0.00038534	9	6	6	0.507812	0.507812	0.71875
group_2166		hypothetical protein	96	65	35	80	73.2824	55.1724	3.37582	1.73015e-06	0.00563164	0.000425257	8	4	4	1	1	0.84375
group_1193		antitoxin YezG family protein	94	62	37	83	71.7557	57.2414	3.40105	1.78892e-06	0.00582293	0.000425257	15	9	8	0.607239	1	0.5
group_1889		hypothetical protein	22	63	109	82	16.7939	56.5517	0.262706	2.00387e-06	0.0065226	0.000425257	3	2	2	1	1	0.875
group_2487		hypothetical protein	22	63	109	82	16.7939	56.5517	0.262706	2.00387e-06	0.0065226	0.000425257	3	2	2	1	1	0.75
group_813		hypothetical protein	22	63	109	82	16.7939	56.5517	0.262706	2.00387e-06	0.0065226	0.000425257	2	2	2	0.5	0.5	0.875
group_2206		phi PVL orf 39-like protein	100	70	31	75	76.3359	51.7241	3.45622	2.09036e-06	0.00680411	0.000425257	8	5	4	0.726562	1	0.5625
group_1480		hypothetical protein	99	69	32	76	75.5725	52.4138	3.40761	2.30987e-06	0.00751862	0.000442272	9	5	5	1	1	0.6875
group_94		hypothetical protein	110	84	21	61	83.9695	42.069	3.80385	3.00337e-06	0.00977595	0.000505516	1	1	1	1	1	1
group_2476		transposase	21	61	110	84	16.0305	57.931	0.262891	3.00337e-06	0.00977595	0.000505516	3	2	2	1	1	0.8125
group_197		hypothetical protein	21	60	110	85	16.0305	58.6207	0.270455	3.32092e-06	0.0108096	0.000505516	4	3	2	0.625	1	0.53125
group_2202		hypothetical protein	101	72	30	73	77.0992	50.3448	3.41343	3.3531e-06	0.0109143	0.000505516	9	5	6	0.507812	1	0.59375
group_2203		helix-turn-helix transcriptional regulator	100	71	31	74	76.3359	51.0345	3.36211	3.70252e-06	0.0120517	0.000505516	7	4	5	0.453125	1	0.75
group_2204		helix-turn-helix transcriptional regulator	100	71	31	74	76.3359	51.0345	3.36211	3.70252e-06	0.0120517	0.000505516	7	4	5	0.453125	1	0.4375
group_815		tandem-type lipoprotein	19	57	112	88	14.5038	60.6897	0.261905	3.72731e-06	0.0121324	0.000505516	5	2	3	1	1	0.65625
group_2205		hypothetical protein	99	70	32	75	75.5725	51.7241	3.31473	4.07581e-06	0.0132668	0.000530671	7	4	5	0.453125	1	0.34375
arsC		arsenate reductase (thioredoxin)	106	80	25	65	80.916	44.8276	3.445	5.76404e-06	0.0187619	0.000615602	5	4	2	0.375	1	0.40625
hdfR_2		LysR family transcriptional regulator	106	80	25	65	80.916	44.8276	3.445	5.76404e-06	0.0187619	0.000615602	3	3	2	0.25	1	0.6875
group_318		hypothetical protein	106	80	25	65	80.916	44.8276	3.445	5.76404e-06	0.0187619	0.000615602	5	4	2	0.375	1	0.5
group_795		flavodoxin family protein	106	80	25	65	80.916	44.8276	3.445	5.76404e-06	0.0187619	0.000615602	3	3	2	0.25	1	0.65625
group_632		hypothetical protein	101	73	30	72	77.0992	49.6552	3.32055	5.89184e-06	0.0191779	0.000615602	10	5	7	0.34375	1	0.375
group_1890		hypothetical protein	22	61	109	84	16.7939	57.931	0.277937	6.28914e-06	0.0204712	0.000615602	2	2	1	0.5	1	0.5625
group_2242		MBL fold metallo-hydrolase	105	79	26	66	80.1527	45.5172	3.3739	6.68156e-06	0.0217485	0.000615602	4	4	1	0.125	0.625	0.185185
group_433		MarR family transcriptional regulator	105	79	26	66	80.1527	45.5172	3.3739	6.68156e-06	0.0217485	0.000615602	4	4	1	0.125	0.625	0.190476
group_955		MFS transporter	105	79	26	66	80.1527	45.5172	3.3739	6.68156e-06	0.0217485	0.000615602	4	4	1	0.125	0.625	0.181818
group_983		hypothetical protein	105	79	26	66	80.1527	45.5172	3.3739	6.68156e-06	0.0217485	0.000615602	12	7	6	0.774414	1	0.5
group_458		hypothetical protein	99	71	32	74	75.5725	51.0345	3.22447	7.1069e-06	0.023133	0.000615602	17	9	10	0.629059	1	0.28125
group_2417		hypothetical protein	108	83	23	62	82.4427	42.7586	3.5076	7.37587e-06	0.0240085	0.000615602	11	8	4	0.226562	0.548828	0.28125
cstB_2		persulfide dioxygenase-sulfurtransferase CstB	108	83	23	62	82.4427	42.7586	3.5076	7.37587e-06	0.0240085	0.000615602	11	8	4	0.226562	0.548828	0.34375
group_890		hypothetical protein	108	83	23	62	82.4427	42.7586	3.5076	7.37587e-06	0.0240085	0.000615602	10	8	4	0.109375	0.753906	0.25
group_1879		polysaccharide lyase 8 family protein	20	57	111	88	15.2672	60.6897	0.278173	8.08913e-06	0.0263301	0.000642198	2	1	2	0.5	1	0.8125
group_388		hypothetical protein	20	57	111	88	15.2672	60.6897	0.278173	8.08913e-06	0.0263301	0.000642198	9	6	4	0.507812	1	0.53125
group_2353		hypothetical protein	97	69	34	76	74.0458	52.4138	3.14237	8.47392e-06	0.0275826	0.000650838	10	7	7	0.34375	0.34375	0.5
group_3188		hypothetical protein	24	63	107	82	18.3206	56.5517	0.291945	8.59785e-06	0.027986	0.000650838	5	3	4	0.375	1	0.5
group_1878		hypothetical protein	21	58	110	87	16.0305	60	0.286364	9.93008e-06	0.0323224	0.000728133	3	2	3	0.25	1	0.46875
group_2176		hypothetical protein	102	76	29	69	77.8626	47.5862	3.19328	1.00663e-05	0.032766	0.000728133	5	4	2	0.375	1	0.46875
group_1855		TIGR01741 family protein	92	63	39	82	70.229	56.5517	3.07041	1.08841e-05	0.0354278	0.000729286	17	8	10	0.629059	1	0.40625
group_1893		hypothetical protein	19	55	112	90	14.5038	62.069	0.277597	1.12893e-05	0.0367468	0.000729286	4	2	3	0.625	1	0.40625
group_2466		hypothetical protein	19	55	112	90	14.5038	62.069	0.277597	1.12893e-05	0.0367468	0.000729286	2	1	2	0.5	1	0.4375
group_881		restriction endonuclease subunit S	19	55	112	90	14.5038	62.069	0.277597	1.12893e-05	0.0367468	0.000729286	2	1	2	0.5	1	0.5
group_1826		MFS transporter	105	80	26	65	80.1527	44.8276	3.28125	1.14825e-05	0.0373755	0.000729286	4	3	3	0.625	0.625	0.8125
group_1248		IS3 family transposase	22	59	109	86	16.7939	59.3103	0.2942	1.20668e-05	0.0392775	0.000729286	3	2	3	0.25	1	0.78125
group_732		hypothetical protein	109	86	22	59	83.2061	40.6897	3.39905	1.20668e-05	0.0392775	0.000729286	5	4	3	0.375	1	0.59375
group_1859		TIGR01741 family protein	99	72	32	73	75.5725	50.3448	3.13672	1.22455e-05	0.0398592	0.000729286	9	8	4	0.0390625	1	0.049505
sem		staphylococcal enterotoxin type M	23	61	108	84	17.5573	57.931	0.29326	1.27709e-05	0.0415693	0.000729286	2	2	1	0.5	1	0.6875
group_2418		HNH endonuclease	108	84	23	61	82.4427	42.069	3.40994	1.27709e-05	0.0415693	0.000729286	10	7	4	0.34375	0.753906	0.4375
group_2420		ATPase AAA	108	84	23	61	82.4427	42.069	3.40994	1.27709e-05	0.0415693	0.000729286	10	7	4	0.34375	0.753906	0.5
group_2432		hypothetical protein	108	84	23	61	82.4427	42.069	3.40994	1.27709e-05	0.0415693	0.000729286	10	7	4	0.34375	0.753906	0.46875
group_1673		hypothetical protein	104	79	27	66	79.3893	45.5172	3.218	1.3161e-05	0.0428392	0.000738607	3	3	1	0.25	1	0.25
group_2265		hypothetical protein	103	78	28	67	78.626	46.2069	3.1598	1.50064e-05	0.0488458	0.000815625	9	7	4	0.179688	1	0.205882
group_1285		HNH endonuclease	10	40	121	105	7.63359	72.4138	0.216942	1.64416e-05	0.0535173	0.000815625	9	5	7	0.179688	1	0.65625
group_106		hypothetical protein	102	77	29	68	77.8626	46.8966	3.10614	1.70243e-05	0.0554139	0.000815625	13	5	9	0.266846	0.581055	0.21875
group_187		tandem-type lipoprotein	102	77	29	68	77.8626	46.8966	3.10614	1.70243e-05	0.0554139	0.000815625	10	7	5	0.34375	1	0.188679
group_1247		hypothetical protein	25	63	106	82	19.084	56.5517	0.306978	1.70392e-05	0.0554625	0.000815625	3	2	2	1	1	0.6875
sen		staphylococcal enterotoxin type N	25	63	106	82	19.084	56.5517	0.306978	1.70392e-05	0.0554625	0.000815625	2	2	2	0.5	0.5	1
sei		staphylococcal enterotoxin type I	25	63	106	82	19.084	56.5517	0.306978	1.70392e-05	0.0554625	0.000815625	2	2	2	0.5	0.5	0.90625
seu_2		staphylococcal enterotoxin type C1/U	25	63	106	82	19.084	56.5517	0.306978	1.70392e-05	0.0554625	0.000815625	2	2	2	0.5	0.5	0.96875
seg		staphylococcal enterotoxin type G	25	63	106	82	19.084	56.5517	0.306978	1.70392e-05	0.0554625	0.000815625	2	2	2	0.5	0.5	0.9375
seo		staphylococcal enterotoxin type O	25	63	106	82	19.084	56.5517	0.306978	1.70392e-05	0.0554625	0.000815625	2	2	2	0.5	0.5	1
group_1577		hypothetical protein	101	76	30	69	77.0992	47.5862	3.05658	1.92192e-05	0.0625585	0.000821407	15	6	10	0.301758	0.607239	0.28125
group_683		hypothetical protein	101	76	30	69	77.0992	47.5862	3.05658	1.92192e-05	0.0625585	0.000821407	14	8	8	0.790527	0.790527	0.625
group_2447		hypothetical protein	19	54	112	91	14.5038	62.7586	0.28588	1.93596e-05	0.0630154	0.000821407	2	1	2	0.5	1	0.375
group_1209		hypothetical protein	91	63	40	82	69.4656	56.5517	2.96111	1.94886e-05	0.0634352	0.000821407	12	8	8	0.387695	0.387695	0.53125
copB		copper-translocating P-type ATPase	91	63	40	82	69.4656	56.5517	2.96111	1.94886e-05	0.0634352	0.000821407	12	8	8	0.387695	0.387695	0.5625
group_102		hypothetical protein	105	81	26	64	80.1527	44.1379	3.19088	1.95216e-05	0.0635429	0.000821407	2	2	2	0.5	0.5	0.59375
group_887		hypothetical protein	105	81	26	64	80.1527	44.1379	3.19088	1.95216e-05	0.0635429	0.000821407	8	5	5	0.726562	0.726562	0.78125
group_1831		hypothetical protein	90	62	41	83	68.7023	57.2414	2.93863	2.02552e-05	0.0659308	0.000821407	11	6	8	0.226562	1	0.21875
group_2414		hypothetical protein	90	62	41	83	68.7023	57.2414	2.93863	2.02552e-05	0.0659308	0.000821407	11	6	8	0.226562	1	0.205882
group_2415		HNH endonuclease	90	62	41	83	68.7023	57.2414	2.93863	2.02552e-05	0.0659308	0.000821407	11	6	8	0.226562	1	0.212121
group_2416		hypothetical protein	90	62	41	83	68.7023	57.2414	2.93863	2.02552e-05	0.0659308	0.000821407	11	6	8	0.226562	1	0.34375
group_2259		hypothetical protein	99	73	32	72	75.5725	49.6552	3.05137	2.08495e-05	0.0678651	0.000821407	18	8	11	0.480682	0.814529	0.4375
group_152		hypothetical protein	92	65	39	80	70.229	55.1724	2.90335	2.11018e-05	0.0686863	0.000821407	27	18	11	0.122078	0.442068	0.25
group_258		SAP domain-containing protein	104	80	27	65	79.3893	44.8276	3.12963	2.22506e-05	0.0724258	0.000821407	3	3	2	0.25	1	0.375
group_1236		RNA-directed DNA polymerase	20	55	111	90	15.2672	62.069	0.29484	2.36258e-05	0.0769019	0.000821407	1	1	1	1	1	1
group_1258		TIGR01741 family protein	20	55	111	90	15.2672	62.069	0.29484	2.36258e-05	0.0769019	0.000821407	3	2	2	1	1	0.71875
group_1869		hypothetical protein	20	55	111	90	15.2672	62.069	0.29484	2.36258e-05	0.0769019	0.000821407	3	2	2	1	1	0.8125
group_2444		hypothetical protein	20	55	111	90	15.2672	62.069	0.29484	2.36258e-05	0.0769019	0.000821407	1	1	1	1	1	1
group_2452		hypothetical protein	20	55	111	90	15.2672	62.069	0.29484	2.36258e-05	0.0769019	0.000821407	1	1	1	1	1	1
group_2486		hypothetical protein	20	55	111	90	15.2672	62.069	0.29484	2.36258e-05	0.0769019	0.000821407	1	1	1	1	1	1
group_381		hypothetical protein	20	55	111	90	15.2672	62.069	0.29484	2.36258e-05	0.0769019	0.000821407	1	1	1	1	1	1
group_554		hypothetical protein	20	55	111	90	15.2672	62.069	0.29484	2.36258e-05	0.0769019	0.000821407	1	1	1	1	1	1
group_1008		hypothetical protein	103	79	28	66	78.626	45.5172	3.07324	2.52352e-05	0.0821407	0.000821407	8	6	4	0.289062	1	0.28125
group_1581		hypothetical protein	103	79	28	66	78.626	45.5172	3.07324	2.52352e-05	0.0821407	0.000821407	8	6	4	0.289062	1	0.194444
group_1672		polysaccharide lyase 8 family protein	103	79	28	66	78.626	45.5172	3.07324	2.52352e-05	0.0821407	0.000821407	2	2	1	0.5	1	0.5625
group_1790		S8 family serine peptidase	103	79	28	66	78.626	45.5172	3.07324	2.52352e-05	0.0821407	0.000821407	2	2	1	0.5	1	0.59375
group_1825		TfoX/Sxy family protein	103	79	28	66	78.626	45.5172	3.07324	2.52352e-05	0.0821407	0.000821407	2	2	1	0.5	1	0.40625
group_185		lantibiotic dehydratase	103	79	28	66	78.626	45.5172	3.07324	2.52352e-05	0.0821407	0.000821407	2	2	1	0.5	1	0.65625
group_2406		hypothetical protein	103	79	28	66	78.626	45.5172	3.07324	2.52352e-05	0.0821407	0.000821407	2	2	1	0.5	1	0.5
group_367		FKLRK protein	103	79	28	66	78.626	45.5172	3.07324	2.52352e-05	0.0821407	0.000821407	2	2	1	0.5	1	0.59375
coaBC_2		lanthionine synthetase C family protein	103	79	28	66	78.626	45.5172	3.07324	2.52352e-05	0.0821407	0.000821407	2	2	1	0.5	1	0.625
group_796		LysR family transcriptional regulator	103	79	28	66	78.626	45.5172	3.07324	2.52352e-05	0.0821407	0.000821407	2	2	1	0.5	1	0.5625
group_1418		hypothetical protein	102	78	29	67	77.8626	46.2069	3.02122	2.8483e-05	0.0927123	0.000893457	4	3	2	0.625	1	0.625
group_1733		GNAT family N-acetyltransferase	102	78	29	67	77.8626	46.2069	3.02122	2.8483e-05	0.0927123	0.000893457	4	3	2	0.625	1	0.65625
group_2386		hypothetical protein	102	78	29	67	77.8626	46.2069	3.02122	2.8483e-05	0.0927123	0.000893457	2	2	1	0.5	1	0.5
group_1068		YbhB/YbcL family Raf kinase inhibitor-like protein	110	89	21	56	83.9695	38.6207	3.29588	2.85467e-05	0.0929195	0.000893457	3	2	2	1	1	0.90625
group_270		membrane protein	25	62	106	83	19.084	57.2414	0.315733	2.88233e-05	0.09382	0.000893523	6	4	3	0.6875	1	0.375
group_223		conjugal transfer protein	101	77	30	68	77.0992	46.8966	2.97316	3.19999e-05	0.10416	0.000897006	12	5	9	0.145996	0.774414	0.2
lpl4		tandem-type lipoprotein	101	77	30	68	77.0992	46.8966	2.97316	3.19999e-05	0.10416	0.000897006	13	7	8	0.581055	1	0.34375
group_316		cell division protein FtsK	100	75	31	70	76.3359	48.2759	3.01075	3.23429e-05	0.105276	0.000897006	15	7	10	0.301758	1	0.205882
lpl7		tandem-type lipoprotein Lpl7	100	75	31	70	76.3359	48.2759	3.01075	3.23429e-05	0.105276	0.000897006	8	7	4	0.0703125	1	0.0792079
group_2261		cystatin-like fold lipoprotein	93	67	38	78	70.9924	53.7931	2.84918	3.28658e-05	0.106978	0.000897006	17	6	11	0.332306	0.332306	0.128713
group_2463		3-dehydroquinate synthase	22	57	109	88	16.7939	60.6897	0.311605	3.41725e-05	0.111231	0.000897006	4	3	2	0.625	1	0.5625
group_401		replication initiation factor domain-containing protein	99	74	32	71	75.5725	48.9655	2.96833	3.50769e-05	0.114175	0.000897006	17	8	11	0.332306	1	0.21875
group_2413		alcohol dehydrogenase catalytic domain-containing protein	89	62	42	83	67.9389	57.2414	2.83679	3.55263e-05	0.115638	0.000897006	11	6	8	0.226562	1	0.34375
group_1828		hypothetical protein	88	61	43	84	67.1756	57.931	2.81815	3.67693e-05	0.119684	0.000897006	12	7	8	0.387695	0.774414	0.53125
group_2407		universal stress protein	88	61	43	84	67.1756	57.931	2.81815	3.67693e-05	0.119684	0.000897006	11	6	7	0.548828	1	0.59375
group_1153		accessory gene regulator AgrB	108	86	23	59	82.4427	40.6897	3.22144	3.70429e-05	0.120575	0.000897006	4	3	3	0.625	0.625	0.78125
group_2357		cyclic lactone autoinducer peptide	108	86	23	59	82.4427	40.6897	3.22144	3.70429e-05	0.120575	0.000897006	4	3	3	0.625	0.625	0.96875
group_2264		hypothetical protein	104	81	27	64	79.3893	44.1379	3.04344	3.72132e-05	0.121129	0.000897006	4	3	2	0.625	1	0.4375
group_2290		hypothetical protein	104	81	27	64	79.3893	44.1379	3.04344	3.72132e-05	0.121129	0.000897006	2	2	2	0.5	0.5	0.96875
group_477		glycosyltransferase	104	81	27	64	79.3893	44.1379	3.04344	3.72132e-05	0.121129	0.000897006	2	2	2	0.5	0.5	0.875
group_684		hypothetical protein	104	81	27	64	79.3893	44.1379	3.04344	3.72132e-05	0.121129	0.000897006	4	3	2	0.625	1	0.5
group_124		TIGR01741 family protein	98	73	33	72	74.8092	49.6552	2.92902	3.79468e-05	0.123517	0.000897006	16	11	10	0.210114	0.454498	0.34375
group_2211		hypothetical protein	98	73	33	72	74.8092	49.6552	2.92902	3.79468e-05	0.123517	0.000897006	9	4	7	0.179688	1	0.3125
group_1865		hypothetical protein	20	54	111	91	15.2672	62.7586	0.303637	3.97783e-05	0.129478	0.000897006	1	1	1	1	1	1
group_1895		hypothetical protein	20	54	111	91	15.2672	62.7586	0.303637	3.97783e-05	0.129478	0.000897006	2	2	1	0.5	1	0.59375
group_2446		hypothetical protein	20	54	111	91	15.2672	62.7586	0.303637	3.97783e-05	0.129478	0.000897006	10	6	5	0.753906	1	0.53125
group_2467		HNH endonuclease	20	54	111	91	15.2672	62.7586	0.303637	3.97783e-05	0.129478	0.000897006	2	2	1	0.5	1	0.625
group_557		tandem-type lipoprotein	20	54	111	91	15.2672	62.7586	0.303637	3.97783e-05	0.129478	0.000897006	7	5	3	0.453125	1	0.34375
group_566		IS21 family transposase	20	54	111	91	15.2672	62.7586	0.303637	3.97783e-05	0.129478	0.000897006	6	4	4	0.6875	0.6875	0.59375
group_2398		recombinase family protein	103	80	28	65	78.626	44.8276	2.98884	4.19804e-05	0.136646	0.000897006	2	2	2	0.5	0.5	0.71875
group_461		hypothetical protein	103	80	28	65	78.626	44.8276	2.98884	4.19804e-05	0.136646	0.000897006	4	3	2	0.625	1	0.46875
group_823		tandem-type lipoprotein	24	60	107	85	18.3206	58.6207	0.317757	4.23749e-05	0.13793	0.000897006	7	5	3	0.453125	1	0.4375
group_848		transcriptional regulator	13	43	118	102	9.92366	70.3448	0.261332	4.34126e-05	0.141308	0.000897006	8	5	5	0.726562	0.726562	0.9375
group_1058		hypothetical protein	102	79	29	66	77.8626	45.5172	2.93845	4.71425e-05	0.153449	0.000897006	1	1	1	1	1	1
group_1099		hypothetical protein	102	79	29	66	77.8626	45.5172	2.93845	4.71425e-05	0.153449	0.000897006	1	1	1	1	1	1
group_113		hypothetical protein	102	79	29	66	77.8626	45.5172	2.93845	4.71425e-05	0.153449	0.000897006	1	1	1	1	1	1
group_1171		superantigen-like protein SSL6	102	79	29	66	77.8626	45.5172	2.93845	4.71425e-05	0.153449	0.000897006	1	1	1	1	1	1
group_1189		superantigen-like protein SSL11	102	79	29	66	77.8626	45.5172	2.93845	4.71425e-05	0.153449	0.000897006	1	1	1	1	1	1
group_1211		ImmA/IrrE family metallo-endopeptidase	102	79	29	66	77.8626	45.5172	2.93845	4.71425e-05	0.153449	0.000897006	3	2	2	1	1	0.8125
group_1791		hypothetical protein	102	79	29	66	77.8626	45.5172	2.93845	4.71425e-05	0.153449	0.000897006	3	2	2	1	1	0.59375
group_1836		hypothetical protein	102	79	29	66	77.8626	45.5172	2.93845	4.71425e-05	0.153449	0.000897006	3	2	2	1	1	0.6875
group_2175		hypothetical protein	102	79	29	66	77.8626	45.5172	2.93845	4.71425e-05	0.153449	0.000897006	3	2	2	1	1	0.78125
group_2178		hypothetical protein	102	79	29	66	77.8626	45.5172	2.93845	4.71425e-05	0.153449	0.000897006	3	2	2	1	1	0.71875
group_2319		hypothetical protein	102	79	29	66	77.8626	45.5172	2.93845	4.71425e-05	0.153449	0.000897006	1	1	1	1	1	1
group_2320		ATP-dependent Clp protease ATP-binding subunit	102	79	29	66	77.8626	45.5172	2.93845	4.71425e-05	0.153449	0.000897006	1	1	1	1	1	1
group_2372		superantigen-like protein SSL7	102	79	29	66	77.8626	45.5172	2.93845	4.71425e-05	0.153449	0.000897006	1	1	1	1	1	1
group_2381		gallidermin/nisin family lantibiotic	102	79	29	66	77.8626	45.5172	2.93845	4.71425e-05	0.153449	0.000897006	1	1	1	1	1	1
group_2383		lantibiotic immunity ABC transporter MutE/EpiE family permease subunit	102	79	29	66	77.8626	45.5172	2.93845	4.71425e-05	0.153449	0.000897006	3	2	2	1	1	0.71875
group_2393		hypothetical protein	102	79	29	66	77.8626	45.5172	2.93845	4.71425e-05	0.153449	0.000897006	1	1	1	1	1	1
group_2394		hypothetical protein	102	79	29	66	77.8626	45.5172	2.93845	4.71425e-05	0.153449	0.000897006	1	1	1	1	1	1
group_2399		ABC transporter ATP-binding protein	102	79	29	66	77.8626	45.5172	2.93845	4.71425e-05	0.153449	0.000897006	1	1	1	1	1	1
group_374		restriction endonuclease subunit S	102	79	29	66	77.8626	45.5172	2.93845	4.71425e-05	0.153449	0.000897006	3	2	2	1	1	0.65625
group_484		hypothetical protein	102	79	29	66	77.8626	45.5172	2.93845	4.71425e-05	0.153449	0.000897006	1	1	1	1	1	1
lpl10		tandem-type lipoprotein	102	79	29	66	77.8626	45.5172	2.93845	4.71425e-05	0.153449	0.000897006	1	1	1	1	1	1
group_57		ATP-binding protein	102	79	29	66	77.8626	45.5172	2.93845	4.71425e-05	0.153449	0.000897006	3	2	2	1	1	0.78125
moaC		cyclic pyranopterin monophosphate synthase MoaC	29	66	102	79	22.1374	54.4828	0.340315	4.71425e-05	0.153449	0.000897006	1	1	1	1	1	1
group_1290		hypothetical protein	95	70	36	75	72.5191	51.7241	2.82738	4.735e-05	0.154124	0.000897006	9	5	8	0.0390625	1	0.0990099
group_2346		phage tail protein	95	70	36	75	72.5191	51.7241	2.82738	4.735e-05	0.154124	0.000897006	9	5	8	0.0390625	1	0.194444
group_1040		sce7726 family protein	110	90	21	55	83.9695	37.931	3.20106	4.76834e-05	0.15521	0.000897006	2	1	2	0.5	1	0.53125
group_1225		YbhB/YbcL family Raf kinase inhibitor-like protein	21	55	110	90	16.0305	62.069	0.312397	4.76834e-05	0.15521	0.000897006	2	2	1	0.5	1	0.59375
group_1228		ABC transporter permease	21	55	110	90	16.0305	62.069	0.312397	4.76834e-05	0.15521	0.000897006	2	2	1	0.5	1	0.5625
group_1229		hypothetical protein	21	55	110	90	16.0305	62.069	0.312397	4.76834e-05	0.15521	0.000897006	2	2	1	0.5	1	0.5625
group_1238		hypothetical protein	21	55	110	90	16.0305	62.069	0.312397	4.76834e-05	0.15521	0.000897006	2	2	1	0.5	1	0.53125
group_1868		ABC transporter ATP-binding protein	21	55	110	90	16.0305	62.069	0.312397	4.76834e-05	0.15521	0.000897006	2	2	1	0.5	1	0.46875
group_1870		helix-turn-helix transcriptional regulator	21	55	110	90	16.0305	62.069	0.312397	4.76834e-05	0.15521	0.000897006	2	2	1	0.5	1	0.40625
group_1894		MBL fold metallo-hydrolase	21	55	110	90	16.0305	62.069	0.312397	4.76834e-05	0.15521	0.000897006	2	2	1	0.5	1	0.375
group_2449		efflux RND transporter periplasmic adaptor subunit	21	55	110	90	16.0305	62.069	0.312397	4.76834e-05	0.15521	0.000897006	2	2	1	0.5	1	0.5625
group_2450		ABC transporter ATP-binding protein	21	55	110	90	16.0305	62.069	0.312397	4.76834e-05	0.15521	0.000897006	2	2	1	0.5	1	0.5
group_2451		putative cyclic bacteriocin	21	55	110	90	16.0305	62.069	0.312397	4.76834e-05	0.15521	0.000897006	2	2	1	0.5	1	0.4375
group_2461		TfoX/Sxy family protein	21	55	110	90	16.0305	62.069	0.312397	4.76834e-05	0.15521	0.000897006	2	2	1	0.5	1	0.40625
group_2489		hypothetical protein	21	55	110	90	16.0305	62.069	0.312397	4.76834e-05	0.15521	0.000897006	2	2	1	0.5	1	0.46875
group_2491		cyclic lactone autoinducer peptide	21	55	110	90	16.0305	62.069	0.312397	4.76834e-05	0.15521	0.000897006	2	2	1	0.5	1	0.5625
group_199		hypothetical protein	25	61	106	84	19.084	57.931	0.324776	4.82261e-05	0.156976	0.000897006	3	3	2	0.25	1	0.34375
group_567		hypothetical protein	25	61	106	84	19.084	57.931	0.324776	4.82261e-05	0.156976	0.000897006	5	4	2	0.375	1	0.5
group_821		hypothetical protein	25	61	106	84	19.084	57.931	0.324776	4.82261e-05	0.156976	0.000897006	5	4	2	0.375	1	0.3125
group_2382		lantibiotic protection ABC transporter ATP-binding subunit	101	78	30	67	77.0992	46.2069	2.89188	5.27065e-05	0.17156	0.000969264	5	3	3	1	1	0.65625
group_429		hypothetical protein	101	78	30	67	77.0992	46.2069	2.89188	5.27065e-05	0.17156	0.000969264	7	4	4	1	1	0.6875
group_1237		FKLRK protein	19	52	112	93	14.5038	64.1379	0.3034	5.52446e-05	0.179821	0.000999007	3	2	2	1	1	0.96875
group_2462		hypothetical protein	19	52	112	93	14.5038	64.1379	0.3034	5.52446e-05	0.179821	0.000999007	4	3	2	0.625	1	0.5625
group_2464		superantigen-like protein SSL7	19	52	112	93	14.5038	64.1379	0.3034	5.52446e-05	0.179821	0.000999007	3	2	2	1	1	0.9375
group_2352		hypothetical protein	90	64	41	81	68.7023	55.8621	2.7782	5.72469e-05	0.186339	0.00102216	16	9	13	0.0212708	0.803619	0.039604
group_138		hypothetical protein	100	77	31	68	76.3359	46.8966	2.84876	5.86767e-05	0.190993	0.00102216	13	5	10	0.0922852	0.581055	0.0990099
group_1824		class I SAM-dependent methyltransferase	89	63	42	82	67.9389	56.5517	2.75813	5.92452e-05	0.192843	0.00102216	11	6	8	0.226562	1	0.34375
group_2400		nickel ABC transporter substrate-binding protein	89	63	42	82	67.9389	56.5517	2.75813	5.92452e-05	0.192843	0.00102216	11	6	8	0.226562	1	0.25
group_2401		ABC transporter permease	89	63	42	82	67.9389	56.5517	2.75813	5.92452e-05	0.192843	0.00102216	11	6	8	0.226562	1	0.3125
group_2403		ABC transporter ATP-binding protein	89	63	42	82	67.9389	56.5517	2.75813	5.92452e-05	0.192843	0.00102216	11	6	8	0.226562	1	0.40625
group_2404		ATP-binding cassette domain-containing protein	89	63	42	82	67.9389	56.5517	2.75813	5.92452e-05	0.192843	0.00102216	11	6	8	0.226562	1	0.25
arcC_2		carbamate kinase	88	62	43	83	67.1756	57.2414	2.73968	6.12352e-05	0.199321	0.00102216	11	6	8	0.226562	1	0.3125
group_2408		ArgR family transcriptional regulator	88	62	43	83	67.1756	57.2414	2.73968	6.12352e-05	0.199321	0.00102216	11	6	8	0.226562	1	0.28125
arcA_2		arginine deiminase	88	62	43	83	67.1756	57.2414	2.73968	6.12352e-05	0.199321	0.00102216	11	6	8	0.226562	1	0.25
group_2411		hypothetical protein	88	62	43	83	67.1756	57.2414	2.73968	6.12352e-05	0.199321	0.00102216	11	6	8	0.226562	1	0.375
group_2412		hypothetical protein	88	62	43	83	67.1756	57.2414	2.73968	6.12352e-05	0.199321	0.00102216	11	6	8	0.226562	1	0.40625
group_2443		alpha/beta hydrolase	88	62	43	83	67.1756	57.2414	2.73968	6.12352e-05	0.199321	0.00102216	11	6	8	0.226562	1	0.25
arcD_3		arginine-ornithine antiporter	88	62	43	83	67.1756	57.2414	2.73968	6.12352e-05	0.199321	0.00102216	11	6	8	0.226562	1	0.25
argF_3		ornithine carbamoyltransferase	88	62	43	83	67.1756	57.2414	2.73968	6.12352e-05	0.199321	0.00102216	11	6	8	0.226562	1	0.4375
group_638		hypothetical protein	104	82	27	63	79.3893	43.4483	2.95935	6.15641e-05	0.200391	0.0010224	7	3	5	0.453125	1	0.3125
group_551		MFS transporter	23	58	108	87	17.5573	60	0.319444	6.20432e-05	0.201951	0.00102513	5	4	3	0.375	1	0.5625
group_1829		hypothetical protein	87	61	44	84	66.4122	57.931	2.7228	6.32108e-05	0.205751	0.00103915	11	6	7	0.548828	1	0.5625
group_2468		transposase	20	53	111	92	15.2672	63.4483	0.312766	6.63015e-05	0.215811	0.00108089	2	2	1	0.5	1	0.40625
group_735		hypothetical protein	108	88	23	57	82.4427	39.3103	3.0415	6.67462e-05	0.217259	0.00108089	2	2	2	0.5	0.5	0.71875
group_948		3-dehydroquinate synthase	108	88	23	57	82.4427	39.3103	3.0415	6.67462e-05	0.217259	0.00108089	5	2	4	0.375	1	0.28125
group_175		tandem-type lipoprotein	103	81	28	64	78.626	44.1379	2.90653	6.9083e-05	0.224865	0.00110771	7	5	5	0.453125	0.453125	0.53125
group_1254		hypothetical protein	28	64	103	81	21.374	55.8621	0.344053	6.9083e-05	0.224865	0.00110771	5	4	2	0.375	1	0.46875
group_931		helix-turn-helix domain-containing protein	120	106	11	39	91.6031	26.8966	4.01372	7.06572e-05	0.229989	0.0011274	13	9	7	0.266846	1	0.40625
group_1679		hypothetical protein	96	72	35	73	73.2824	50.3448	2.78095	7.25447e-05	0.236133	0.00115187	10	8	5	0.109375	1	0.21875
xerD_2		tyrosine-type recombinase/integrase	102	80	29	65	77.8626	44.8276	2.85776	7.71844e-05	0.251235	0.00121959	4	3	3	0.625	0.625	0.5625
group_1234		hypothetical protein	21	54	110	91	16.0305	62.7586	0.321717	7.88492e-05	0.256654	0.00122216	2	2	1	0.5	1	0.40625
group_1249		accessory gene regulator ArgB-like protein	21	54	110	91	16.0305	62.7586	0.321717	7.88492e-05	0.256654	0.00122216	3	3	1	0.25	1	0.28125
group_1867		stage II sporulation protein M	21	54	110	91	16.0305	62.7586	0.321717	7.88492e-05	0.256654	0.00122216	3	3	1	0.25	1	0.205882
group_2448		hypothetical protein	21	54	110	91	16.0305	62.7586	0.321717	7.88492e-05	0.256654	0.00122216	3	3	1	0.25	1	0.21875
group_1152		hypothetical protein	101	79	30	66	77.0992	45.5172	2.81266	8.58759e-05	0.279526	0.00131233	4	2	3	0.625	1	0.46875
group_2230		hypothetical protein	101	79	30	66	77.0992	45.5172	2.81266	8.58759e-05	0.279526	0.00131233	2	1	2	0.5	1	0.59375
group_2423		hypothetical protein	101	79	30	66	77.0992	45.5172	2.81266	8.58759e-05	0.279526	0.00131233	2	1	2	0.5	1	0.5
group_1872		hypothetical protein	16	47	115	98	12.2137	67.5862	0.290102	8.69661e-05	0.283075	0.00131663	2	1	2	0.5	1	0.4375
group_2453		hypothetical protein	16	47	115	98	12.2137	67.5862	0.290102	8.69661e-05	0.283075	0.00131663	2	1	2	0.5	1	0.5
group_1223		IS110 family transposase	90	65	41	80	68.7023	55.1724	2.70169	9.43461e-05	0.307097	0.00142087	11	4	9	0.0654297	0.548828	0.039604
group_1488		phage holin	119	105	12	40	90.8397	27.5862	3.77778	9.4891e-05	0.30887	0.00142087	12	10	6	0.0385742	1	0.28125
group_1003		IS30 family transposase	100	78	31	67	76.3359	46.2069	2.77089	9.51613e-05	0.30975	0.00142087	12	4	10	0.0385742	0.387695	0.0792079
group_2262		transposase	99	76	32	69	75.5725	47.5862	2.8088	9.57734e-05	0.311742	0.00142348	15	6	11	0.118469	0.607239	0.118812
group_2402		ABC transporter permease	88	63	43	82	67.1756	56.5517	2.66371	0.000100639	0.327579	0.001489	11	6	8	0.226562	1	0.4375
group_107		CHAP domain-containing protein	98	75	33	70	74.8092	48.2759	2.77172	0.000102888	0.3349	0.00150275	17	6	12	0.143463	0.332306	0.166667
group_679		hypothetical protein	98	75	33	70	74.8092	48.2759	2.77172	0.000102888	0.3349	0.00150275	17	6	12	0.143463	0.332306	0.160494
folD		bifunctional methylenetetrahydrofolate dehydrogenase/methenyltetrahydrofolate cyclohydrolase FolD protein	58	98	73	47	44.2748	32.4138	0.381046	0.000102954	0.335114	0.00150275	42	21	28	0.0435585	1	0.21875
group_2410		Crp/Fnr family transcriptional regulator	87	62	44	83	66.4122	57.2414	2.64699	0.000103753	0.337716	0.00150766	12	6	9	0.145996	1	0.25
group_1226		trypsin-like serine protease	23	56	108	89	17.5573	61.3793	0.338459	0.00010876	0.354014	0.00156644	4	3	2	0.625	1	0.5625
group_1311		LPXTG cell wall anchor domain-containing protein	23	56	108	89	17.5573	61.3793	0.338459	0.00010876	0.354014	0.00156644	4	3	2	0.625	1	0.625
group_2470		superantigen-like protein SSL11	20	52	111	93	15.2672	64.1379	0.322245	0.000109386	0.356052	0.00156851	4	3	2	0.625	1	0.6875
group_2258		hypothetical protein	97	74	34	71	74.0458	48.9655	2.73728	0.000110285	0.358978	0.00157447	19	7	13	0.167068	0.359283	0.190476
group_2174		hypothetical protein	103	82	28	63	78.626	43.4483	2.82622	0.000112448	0.366019	0.00159834	4	2	4	0.125	1	0.138614
group_1877		hypothetical protein	4	25	127	120	3.05344	82.7586	0.151181	0.000113123	0.368216	0.00160094	20	4	17	0.00257683	0.0118179	0.019802
group_240		tandem-type lipoprotein	96	73	35	72	73.2824	49.6552	2.70528	0.000117959	0.383955	0.00166214	9	7	5	0.179688	1	0.40625
group_1010		transposase	102	81	29	64	77.8626	44.1379	2.77905	0.000125001	0.406878	0.0017314	2	1	2	0.5	1	0.71875
group_1582		hypothetical protein	102	81	29	64	77.8626	44.1379	2.77905	0.000125001	0.406878	0.0017314	2	1	2	0.5	1	0.5625
coa		staphylocoagulase	102	81	29	64	77.8626	44.1379	2.77905	0.000125001	0.406878	0.0017314	2	1	2	0.5	1	0.53125
group_384		ABC transporter ATP-binding protein	29	64	102	81	22.1374	55.8621	0.359835	0.000125001	0.406878	0.0017314	2	2	1	0.5	1	0.46875
group_2478		hypothetical protein	18	49	113	96	13.7405	66.2069	0.312082	0.000127054	0.413561	0.00175238	18	11	10	0.480682	0.814529	0.40625
group_933		phage DNA polymerase	110	92	21	53	83.9695	36.5517	3.0176	0.000129062	0.420096	0.00176511	18	13	8	0.0962524	0.814529	0.40625
group_847		tandem-type lipoprotein	21	53	110	92	16.0305	63.4483	0.331389	0.000129062	0.420096	0.00176511	13	10	5	0.0922852	0.581055	0.2
group_771		hypothetical protein	106	86	25	59	80.916	40.6897	2.90884	0.000130595	0.425087	0.0017712	4	4	2	0.125	1	0.186047
group_98		hypothetical protein	25	59	106	86	19.084	59.3103	0.34378	0.000130595	0.425087	0.0017712	6	5	3	0.21875	1	0.34375
group_2260		hypothetical protein	94	71	37	74	71.7557	51.0345	2.64789	0.000134092	0.436471	0.00181108	15	6	11	0.118469	0.607239	0.0693069
group_1022		hypothetical protein	105	85	26	60	80.1527	41.3793	2.85068	0.000146229	0.475974	0.00195874	4	4	2	0.125	1	0.4375
group_350		class I SAM-dependent methyltransferase	105	85	26	60	80.1527	41.3793	2.85068	0.000146229	0.475974	0.00195874	5	4	2	0.375	1	0.21875
group_210		site-specific integrase	119	106	12	39	90.8397	26.8966	3.64858	0.000160518	0.522485	0.00214133	12	9	7	0.145996	0.774414	0.212121
group_2421		transposase	97	75	34	70	74.0458	48.2759	2.66275	0.000177768	0.578635	0.00236177	10	5	7	0.34375	1	0.4375
cobA		uroporphyrinogen-III C-methyltransferase	107	88	24	57	81.6794	39.3103	2.88778	0.000188981	0.615134	0.00250055	3	2	2	1	1	0.90625
group_1233	cobA	uroporphyrinogen-III C-methyltransferase	24	56	107	89	18.3206	61.3793	0.356475	0.000202292	0.658461	0.0026638	4	3	2	0.625	1	0.46875
group_291		hypothetical protein	116	102	15	43	88.5496	29.6552	3.26013	0.000202956	0.660622	0.0026638	15	12	6	0.0351562	0.607239	0.128713
radC		DNA repair protein RadC	120	108	11	37	91.6031	25.5172	3.73737	0.000205825	0.669959	0.0026906	9	6	4	0.507812	1	0.375
group_2465		superantigen-like protein SSL9	21	52	110	93	16.0305	64.1379	0.341434	0.000209082	0.680562	0.00270064	5	4	2	0.375	1	0.46875
group_552		tandem-type lipoprotein	21	52	110	93	16.0305	64.1379	0.341434	0.000209082	0.680562	0.00270064	6	5	2	0.21875	0.6875	0.169231
group_814		superantigen-like protein SSL1	21	52	110	93	16.0305	64.1379	0.341434	0.000209082	0.680562	0.00270064	5	4	2	0.375	1	0.5
group_648		hypothetical protein	106	87	25	58	80.916	40	2.82667	0.000211324	0.687861	0.00271882	3	3	2	0.25	1	0.5
group_153		tandem-type lipoprotein	22	53	109	92	16.7939	63.4483	0.350355	0.000242861	0.790511	0.00311225	8	5	4	0.726562	1	0.5625
group_1844		hypothetical protein	112	96	19	49	85.4962	33.7931	3.00877	0.000246517	0.802414	0.00313443	5	2	4	0.375	1	0.5
group_396		tandem-type lipoprotein	19	49	112	96	14.5038	66.2069	0.332362	0.000246517	0.802414	0.00313443	11	7	5	0.548828	1	0.4375
erm(A)		23S rRNA (adenine(2058)-N(6))-methyltransferase Erm(A)	16	44	115	101	12.2137	69.6552	0.319368	0.000252642	0.82235	0.0031998	4	1	4	0.125	0.625	0.212121
group_540		hypothetical protein	104	85	27	60	79.3893	41.3793	2.71895	0.000260939	0.849355	0.00326675	6	4	3	0.6875	1	0.59375
group_1227		ImmA/IrrE family metallo-endopeptidase	27	60	104	85	20.6107	58.6207	0.367788	0.000260939	0.849355	0.00326675	3	2	2	1	1	1
group_550		hypothetical protein	27	60	104	85	20.6107	58.6207	0.367788	0.000260939	0.849355	0.00326675	3	2	2	1	1	0.96875
group_1235		superantigen-like protein SSL4	18	47	113	98	13.7405	67.5862	0.332141	0.00033942	1	0.00420081	4	2	3	0.625	1	0.65625
group_556		tandem-type lipoprotein	18	47	113	98	13.7405	67.5862	0.332141	0.00033942	1	0.00420081	5	3	3	1	1	0.59375
group_800		hypothetical protein	18	47	113	98	13.7405	67.5862	0.332141	0.00033942	1	0.00420081	4	3	2	0.625	1	0.5625
group_1041		sce7725 family protein	105	87	26	58	80.1527	40	2.69231	0.000374391	1	0.00454717	3	3	2	0.25	1	0.53125
group_1042		RES family NAD+ phosphorylase	105	87	26	58	80.1527	40	2.69231	0.000374391	1	0.00454717	3	3	2	0.25	1	0.40625
group_1732		iron-hydroxamate ABC transporter substrate-binding protein	105	87	26	58	80.1527	40	2.69231	0.000374391	1	0.00454717	6	4	4	0.6875	0.6875	0.46875
group_2281		hypothetical protein	105	87	26	58	80.1527	40	2.69231	0.000374391	1	0.00454717	4	3	2	0.625	1	0.5625
group_2422		hypothetical protein	105	87	26	58	80.1527	40	2.69231	0.000374391	1	0.00454717	5	3	3	1	1	0.71875
group_77		RusA family crossover junction endodeoxyribonuclease	31	64	100	81	23.6641	55.8621	0.392344	0.000380211	1	0.00460069	29	14	18	0.264931	1	0.5
group_275	coa	staphylocoagulase	19	48	112	97	14.5038	66.8966	0.34282	0.000397335	1	0.0047901	8	7	2	0.0703125	0.289062	0.0594059
group_1250		hypothetical protein	23	53	108	92	17.5573	63.4483	0.369672	0.000442476	1	0.00531462	3	3	2	0.25	1	0.59375
group_1773		superantigen-like protein SSL1	103	85	28	60	78.626	41.3793	2.59664	0.000453863	1	0.00543133	2	2	2	0.5	0.5	0.96875
group_1482		transcriptional activator RinB	111	96	20	49	84.7328	33.7931	2.83281	0.000461374	1	0.00548092	18	13	9	0.0962524	1	0.25
group_544		IS1182 family transposase	111	96	20	49	84.7328	33.7931	2.83281	0.000461374	1	0.00548092	7	3	5	0.453125	1	0.25
group_2994		hypothetical protein	1	15	130	130	0.763359	89.6552	0.0666667	0.00046412	1	0.00549349	7	1	7	0.015625	0.125	0.019802
group_521	lpl4	tandem-type lipoprotein Lpl4	96	76	35	69	73.2824	47.5862	2.49023	0.000472023	1	0.00556679	14	9	8	0.42395	0.790527	0.28125
group_2702		helix-turn-helix DNA binding protein	10	0	121	145	7.63359	100	inf	0.000481205	1	0.00565459	2	2	0	0.5	0.5	0.9375
group_290		hypothetical protein	102	84	29	61	77.8626	42.069	2.55419	0.000497044	1	0.0058197	7	4	4	1	1	0.84375
group_117		terminase small subunit	110	95	21	50	83.9695	34.4828	2.75689	0.000531709	1	0.00619463	12	4	10	0.0385742	0.387695	0.0891089
group_2177		hypothetical protein	106	89	25	56	80.916	38.6207	2.66787	0.000534774	1	0.00619463	5	2	4	0.375	1	0.40625
group_811		hypothetical protein	25	56	106	89	19.084	61.3793	0.374832	0.000534774	1	0.00619463	5	4	3	0.375	1	0.4375
group_1727		hypothetical protein	101	83	30	62	77.0992	42.7586	2.51486	0.000542502	1	0.00623973	18	10	12	0.237885	0.814529	0.5625
group_2354		hypothetical protein	101	83	30	62	77.0992	42.7586	2.51486	0.000542502	1	0.00623973	18	10	12	0.237885	0.814529	0.4375
group_68		superantigen-like protein SSL4	100	82	31	63	76.3359	43.4483	2.47836	0.000590207	1	0.00676452	12	7	7	0.774414	0.774414	0.78125
group_2047		hypothetical protein	2	17	129	128	1.52672	88.2759	0.116735	0.000638471	1	0.00729201	6	2	5	0.21875	0.6875	0.186047
group_1702		GNAT family N-acetyltransferase	104	87	27	58	79.3893	40	2.5679	0.000646254	1	0.00730401	3	2	2	1	1	0.8125
group_198		GNAT family N-acetyltransferase	27	58	104	87	20.6107	60	0.389423	0.000646254	1	0.00730401	3	2	2	1	1	0.75
vraH		peptide resistance ABC transporter activity modulator VraH	27	58	104	87	20.6107	60	0.389423	0.000646254	1	0.00730401	3	2	2	1	1	0.875
group_2216		hypothetical protein	115	103	16	42	87.7863	28.9655	2.93083	0.000650989	1	0.00733208	10	8	5	0.109375	1	0.375
group_663		integrase/recombinase	87	66	44	79	66.4122	54.4828	2.36674	0.00066021	1	0.00741029	26	14	15	0.557197	0.845019	0.40625
group_1730		toxin MazF	108	93	23	52	82.4427	35.8621	2.62553	0.000691786	1	0.00772029	20	12	12	0.503445	0.503445	0.625
group_2349		hypothetical protein	85	64	46	81	64.8855	55.8621	2.33865	0.000692573	1	0.00772029	18	12	12	0.237885	0.237885	0.5
group_1252		protein rep	14	39	117	106	10.687	73.1034	0.325225	0.000698568	1	0.00776054	9	6	5	0.507812	1	0.75
group_1330		hypothetical protein	3	19	128	126	2.29008	86.8966	0.155428	0.000732534	1	0.0081102	6	2	5	0.21875	0.6875	0.4375
aadD1		aminoglycoside O-nucleotidyltransferase ANT(4')-Ia	17	44	114	101	12.9771	69.6552	0.342305	0.000748035	1	0.00825375	15	9	8	0.607239	1	0.5625
group_2270		replication initiation protein	102	85	29	60	77.8626	41.3793	2.48276	0.000770117	1	0.00841185	2	1	2	0.5	1	1
group_2271		hypothetical protein	102	85	29	60	77.8626	41.3793	2.48276	0.000770117	1	0.00841185	2	1	2	0.5	1	0.96875
group_553		hypothetical protein	29	60	102	85	22.1374	58.6207	0.402778	0.000770117	1	0.00841185	2	2	1	0.5	1	1
group_1861		methyltransferase domain-containing protein	17	43	114	102	12.9771	70.3448	0.353733	0.000782801	1	0.00846517	4	2	3	0.625	1	0.65625
group_1863		aminoglycoside nucleotidyltransferase ANT(9)-Ia	17	43	114	102	12.9771	70.3448	0.353733	0.000782801	1	0.00846517	4	2	3	0.625	1	0.59375
group_549		tyrosine-type recombinase/integrase	17	43	114	102	12.9771	70.3448	0.353733	0.000782801	1	0.00846517	4	2	3	0.625	1	0.5625
group_2300		hypothetical protein	116	105	15	40	88.5496	27.5862	2.94603	0.000853787	1	0.00920224	9	5	5	1	1	0.59375
group_631		hypothetical protein	113	100	18	45	86.2595	31.0345	2.825	0.000867837	1	0.0093228	15	11	7	0.118469	1	0.21875
group_918		Fic family protein	11	34	120	111	8.39695	76.5517	0.299265	0.000946518	1	0.0101346	10	5	6	0.753906	1	0.59375
group_1899		hypothetical protein	19	46	112	99	14.5038	68.2759	0.365101	0.000998879	1	0.0106355	13	8	7	0.581055	1	0.5625
group_506		superantigen-like protein SSL9	104	88	27	57	79.3893	39.3103	2.49495	0.000999836	1	0.0106355	4	2	4	0.125	1	0.21875
group_1830		GNAT family N-acetyltransferase	89	70	42	75	67.9389	51.7241	2.27041	0.00102515	1	0.0106681	13	6	10	0.0922852	1	0.205882
group_2214		phage gp6-like head-tail connector protein	115	104	16	41	87.7863	28.2759	2.83353	0.00102912	1	0.0106681	9	7	5	0.179688	1	0.71875
group_2218		XkdX family protein	115	104	16	41	87.7863	28.2759	2.83353	0.00102912	1	0.0106681	9	8	5	0.0390625	1	0.4375
group_292		virulence-associated E family protein	115	104	16	41	87.7863	28.2759	2.83353	0.00102912	1	0.0106681	9	8	5	0.0390625	1	0.4375
group_494		hypothetical protein	115	104	16	41	87.7863	28.2759	2.83353	0.00102912	1	0.0106681	19	13	11	0.167068	0.647606	0.53125
group_634		hypothetical protein	115	104	16	41	87.7863	28.2759	2.83353	0.00102912	1	0.0106681	9	8	5	0.0390625	1	0.4375
group_635		hypothetical protein	115	104	16	41	87.7863	28.2759	2.83353	0.00102912	1	0.0106681	9	7	5	0.179688	1	0.625
group_940		phage major capsid protein	115	104	16	41	87.7863	28.2759	2.83353	0.00102912	1	0.0106681	9	7	5	0.179688	1	0.625
group_2350		hypothetical protein	81	61	50	84	61.8321	57.931	2.23082	0.00115107	1	0.011785	18	13	13	0.0962524	0.0962524	0.3125
group_2677		ImmA/IrrE family metallo-endopeptidase	8	28	123	117	6.10687	80.6897	0.271777	0.00115321	1	0.011785	14	6	10	0.179565	0.790527	0.28125
group_3246		DeoR family transcriptional regulator	2	16	129	129	1.52672	88.9655	0.125	0.00117307	1	0.011785	5	2	4	0.375	1	0.40625
group_3247		hypothetical protein	2	16	129	129	1.52672	88.9655	0.125	0.00117307	1	0.011785	5	2	4	0.375	1	0.5
group_3248		hypothetical protein	2	16	129	129	1.52672	88.9655	0.125	0.00117307	1	0.011785	5	2	4	0.375	1	0.625
group_3249		AAA family ATPase	2	16	129	129	1.52672	88.9655	0.125	0.00117307	1	0.011785	5	2	4	0.375	1	0.5
group_3250		hypothetical protein	2	16	129	129	1.52672	88.9655	0.125	0.00117307	1	0.011785	5	2	4	0.375	1	0.53125
group_3251		hypothetical protein	2	16	129	129	1.52672	88.9655	0.125	0.00117307	1	0.011785	5	2	4	0.375	1	0.46875
group_3252		hypothetical protein	2	16	129	129	1.52672	88.9655	0.125	0.00117307	1	0.011785	5	2	4	0.375	1	0.4375
group_3253		single-stranded DNA-binding protein	2	16	129	129	1.52672	88.9655	0.125	0.00117307	1	0.011785	5	2	4	0.375	1	0.53125
group_1681		hypothetical protein	102	86	29	59	77.8626	40.6897	2.41299	0.00117985	1	0.0118166	4	2	3	0.625	1	0.625
group_820		hypothetical protein	18	4	113	141	13.7405	97.2414	5.61504	0.00128755	1	0.0128558	11	7	4	0.548828	0.548828	0.5625
group_1720		hypothetical protein	110	97	21	48	83.9695	33.1034	2.59205	0.00129525	1	0.0128931	22	11	13	0.523467	1	0.78125
group_263		protein kinase	15	39	116	106	11.4504	73.1034	0.351459	0.00135002	1	0.0133973	3	2	2	1	1	0.8125
group_1717		chemotaxis-inhibiting protein CHIPS	118	109	13	36	90.0763	24.8276	2.99788	0.00145912	1	0.014436	17	12	8	0.143463	1	0.375
group_2428		helix-turn-helix transcriptional regulator	89	71	42	74	67.9389	51.0345	2.20858	0.00154114	1	0.0146378	16	7	14	0.00418091	0.803619	0.019802
group_2429		hypothetical protein	89	71	42	74	67.9389	51.0345	2.20858	0.00154114	1	0.0146378	16	7	14	0.00418091	0.803619	0.00990099
group_101		phage baseplate upper protein	115	105	16	40	87.7863	27.5862	2.7381	0.00160993	1	0.0146378	8	7	5	0.0703125	0.726562	0.53125
group_136		minor structural protein	115	105	16	40	87.7863	27.5862	2.7381	0.00160993	1	0.0146378	8	7	5	0.0703125	0.726562	0.59375
smc_2		phage tail tape measure protein	115	105	16	40	87.7863	27.5862	2.7381	0.00160993	1	0.0146378	8	7	5	0.0703125	0.726562	0.53125
group_1483		tail protein	115	105	16	40	87.7863	27.5862	2.7381	0.00160993	1	0.0146378	8	7	5	0.0703125	0.726562	0.53125
group_1484		hypothetical protein	115	105	16	40	87.7863	27.5862	2.7381	0.00160993	1	0.0146378	8	7	5	0.0703125	0.726562	0.59375
group_212		phage portal protein	115	105	16	40	87.7863	27.5862	2.7381	0.00160993	1	0.0146378	8	7	5	0.0703125	0.726562	0.5625
group_2207		hypothetical protein	115	105	16	40	87.7863	27.5862	2.7381	0.00160993	1	0.0146378	8	7	5	0.0703125	0.726562	0.4375
group_2215		Ig domain-containing protein	115	105	16	40	87.7863	27.5862	2.7381	0.00160993	1	0.0146378	8	7	5	0.0703125	0.726562	0.625
group_2217		hypothetical protein	115	105	16	40	87.7863	27.5862	2.7381	0.00160993	1	0.0146378	8	7	5	0.0703125	0.726562	0.625
group_428		DNA polymerase	115	105	16	40	87.7863	27.5862	2.7381	0.00160993	1	0.0146378	8	7	5	0.0703125	0.726562	0.59375
group_637		phage tail family protein	115	105	16	40	87.7863	27.5862	2.7381	0.00160993	1	0.0146378	8	7	5	0.0703125	0.726562	0.65625
group_934		hypothetical protein	115	105	16	40	87.7863	27.5862	2.7381	0.00160993	1	0.0146378	8	7	5	0.0703125	0.726562	0.4375
group_935		VRR-NUC domain-containing protein	115	105	16	40	87.7863	27.5862	2.7381	0.00160993	1	0.0146378	8	7	5	0.0703125	0.726562	0.40625
group_936		DEAD/DEAH box helicase	115	105	16	40	87.7863	27.5862	2.7381	0.00160993	1	0.0146378	8	7	5	0.0703125	0.726562	0.5625
group_937		P27 family phage terminase small subunit	115	105	16	40	87.7863	27.5862	2.7381	0.00160993	1	0.0146378	8	7	5	0.0703125	0.726562	0.625
group_939		Clp protease ClpP	115	105	16	40	87.7863	27.5862	2.7381	0.00160993	1	0.0146378	8	7	5	0.0703125	0.726562	0.5
group_941		hypothetical protein	115	105	16	40	87.7863	27.5862	2.7381	0.00160993	1	0.0146378	8	7	5	0.0703125	0.726562	0.625
group_942		hypothetical protein	115	105	16	40	87.7863	27.5862	2.7381	0.00160993	1	0.0146378	8	7	5	0.0703125	0.726562	0.3125
group_943		hypothetical protein	115	105	16	40	87.7863	27.5862	2.7381	0.00160993	1	0.0146378	8	7	5	0.0703125	0.726562	0.625
group_1896		dihydroneopterin aldolase	16	40	115	105	12.2137	72.4138	0.365217	0.00160993	1	0.0146378	1	1	1	1	1	1
group_2454		hypothetical protein	16	40	115	105	12.2137	72.4138	0.365217	0.00160993	1	0.0146378	1	1	1	1	1	1
mecI		mecA-type methicillin resistance repressor MecI	16	40	115	105	12.2137	72.4138	0.365217	0.00160993	1	0.0146378	1	1	1	1	1	1
group_2493		ROK family transcriptional regulator	16	40	115	105	12.2137	72.4138	0.365217	0.00160993	1	0.0146378	1	1	1	1	1	1
group_2494		rhodanese-like domain-containing protein	16	40	115	105	12.2137	72.4138	0.365217	0.00160993	1	0.0146378	1	1	1	1	1	1
group_2495		MBL fold metallo-hydrolase	16	40	115	105	12.2137	72.4138	0.365217	0.00160993	1	0.0146378	1	1	1	1	1	1
cstR_2		persulfide-sensing transcriptional repressor CstR	16	40	115	105	12.2137	72.4138	0.365217	0.00160993	1	0.0146378	1	1	1	1	1	1
group_2497		sulfite exporter TauE/SafE family protein	16	40	115	105	12.2137	72.4138	0.365217	0.00160993	1	0.0146378	1	1	1	1	1	1
group_23		BppU family phage baseplate upper protein	35	66	96	79	26.7176	54.4828	0.436395	0.00169522	1	0.0153703	38	22	22	0.417692	0.417692	0.5
group_2309		hypothetical protein	81	62	50	83	61.8321	57.2414	2.16871	0.00173556	1	0.0156924	17	9	13	0.0490417	1	0.28125
group_1224		tyrosine-type recombinase/integrase	17	41	114	104	12.9771	71.7241	0.378263	0.00189729	1	0.0169197	6	4	3	0.6875	1	0.65625
group_2445		transposase	17	41	114	104	12.9771	71.7241	0.378263	0.00189729	1	0.0169197	6	4	3	0.6875	1	0.5625
group_379		hypothetical protein	17	41	114	104	12.9771	71.7241	0.378263	0.00189729	1	0.0169197	13	10	5	0.0922852	0.581055	0.029703
group_1486		hypothetical protein	114	104	17	41	87.0229	28.2759	2.64367	0.00189729	1	0.0169197	9	8	6	0.0390625	0.507812	0.59375
group_2208		hypothetical protein	114	104	17	41	87.0229	28.2759	2.64367	0.00189729	1	0.0169197	10	7	6	0.34375	0.753906	0.75
group_178		hypothetical protein	101	86	30	59	77.0992	40.6897	2.30969	0.00192371	1	0.0171084	5	2	4	0.375	1	0.40625
splE		serine protease SplE	99	84	32	61	75.5725	42.069	2.24665	0.00221115	1	0.0196111	12	6	9	0.145996	1	0.2
group_1231		response regulator transcription factor	16	39	115	106	12.2137	73.1034	0.378149	0.00249173	1	0.0215135	2	2	1	0.5	1	0.59375
group_1232		K(+)-transporting ATPase subunit C	16	39	115	106	12.2137	73.1034	0.378149	0.00249173	1	0.0215135	2	2	1	0.5	1	0.59375
group_1874		sensor histidine kinase KdpD	16	39	115	106	12.2137	73.1034	0.378149	0.00249173	1	0.0215135	2	2	1	0.5	1	0.5
group_1875		hypothetical protein	16	39	115	106	12.2137	73.1034	0.378149	0.00249173	1	0.0215135	2	2	1	0.5	1	0.5
group_2455		YfcC family protein	16	39	115	106	12.2137	73.1034	0.378149	0.00249173	1	0.0215135	2	2	1	0.5	1	0.46875
kdpA_1		potassium-transporting ATPase subunit A	16	39	115	106	12.2137	73.1034	0.378149	0.00249173	1	0.0215135	2	2	1	0.5	1	0.625
group_2457		K(+)-transporting ATPase subunit B	16	39	115	106	12.2137	73.1034	0.378149	0.00249173	1	0.0215135	2	2	1	0.5	1	0.375
group_2458		hypothetical protein	16	39	115	106	12.2137	73.1034	0.378149	0.00249173	1	0.0215135	2	2	1	0.5	1	0.5625
group_2459		hypothetical protein	16	39	115	106	12.2137	73.1034	0.378149	0.00249173	1	0.0215135	2	2	1	0.5	1	0.59375
group_2460		hypothetical protein	16	39	115	106	12.2137	73.1034	0.378149	0.00249173	1	0.0215135	2	2	1	0.5	1	0.5625
group_1604		hypothetical protein	74	55	57	90	56.4885	62.069	2.1244	0.00250406	1	0.0215627	24	9	15	0.307456	0.307456	0.2
group_61		hypothetical protein	49	81	82	64	37.4046	44.1379	0.472147	0.00253968	1	0.0218118	30	17	22	0.0161248	0.584665	0.168831
group_1485		phage tail protein	114	105	17	40	87.0229	27.5862	2.55462	0.00290722	1	0.0248373	9	7	6	0.179688	0.507812	0.71875
group_938		terminase large subunit	114	105	17	40	87.0229	27.5862	2.55462	0.00290722	1	0.0248373	9	6	6	0.507812	0.507812	0.8125
group_1324		hypothetical protein	1	12	130	133	0.763359	91.7241	0.0852564	0.00320702	1	0.0271845	9	1	8	0.0390625	0.0390625	0.0891089
group_2078		replication initiator protein A	1	12	130	133	0.763359	91.7241	0.0852564	0.00320702	1	0.0271845	3	1	2	1	1	0.96875
group_3256		hypothetical protein	1	12	130	133	0.763359	91.7241	0.0852564	0.00320702	1	0.0271845	3	1	2	1	1	0.96875
group_1603		hypothetical protein	99	85	32	60	75.5725	41.3793	2.18382	0.00326848	1	0.0275619	5	1	5	0.0625	0.375	0.0891089
group_1728		helix-turn-helix transcriptional regulator	99	85	32	60	75.5725	41.3793	2.18382	0.00326848	1	0.0275619	15	8	10	0.301758	1	0.5625
group_555		tandem-type lipoprotein	23	48	108	97	17.5573	66.8966	0.430363	0.00371096	1	0.0310066	9	5	4	1	1	0.625
group_1648		DNA primase	78	60	53	85	59.542	58.6207	2.08491	0.0037371	1	0.0310066	16	9	12	0.0768127	0.803619	0.1625
group_2304		Abi family protein	78	60	53	85	59.542	58.6207	2.08491	0.0037371	1	0.0310066	19	10	12	0.359283	1	0.5625
group_74		hypothetical protein	131	136	0	9	100	6.2069	inf	0.00375318	1	0.0310066	1	1	0	1	1	1
group_3242		hypothetical protein	0	9	131	136	0	93.7931	0	0.00375318	1	0.0310066	1	0	1	1	1	1
group_3243		hypothetical protein	0	9	131	136	0	93.7931	0	0.00375318	1	0.0310066	1	0	1	1	1	1
group_3245		hypothetical protein	0	9	131	136	0	93.7931	0	0.00375318	1	0.0310066	1	0	1	1	1	0.96875
group_3254		hypothetical protein	0	9	131	136	0	93.7931	0	0.00375318	1	0.0310066	1	0	1	1	1	1
group_2042		hypothetical protein	7	24	124	121	5.34351	83.4483	0.28461	0.00377034	1	0.0310695	9	5	6	0.507812	1	0.40625
group_1323		hypothetical protein	2	14	129	131	1.52672	90.3448	0.145072	0.0038657	1	0.0317749	4	2	3	0.625	1	0.375
group_1078		phage capsid protein	78	61	53	84	59.542	57.931	2.0266	0.00396643	1	0.0321963	16	8	12	0.0768127	1	0.21875
group_2303		hypothetical protein	78	61	53	84	59.542	57.931	2.0266	0.00396643	1	0.0321963	16	8	12	0.0768127	1	0.25
group_2305		hypothetical protein	78	61	53	84	59.542	57.931	2.0266	0.00396643	1	0.0321963	16	8	12	0.0768127	1	0.181818
group_2306		hypothetical protein	78	61	53	84	59.542	57.931	2.0266	0.00396643	1	0.0321963	16	8	12	0.0768127	1	0.25
group_2307		hypothetical protein	78	61	53	84	59.542	57.931	2.0266	0.00396643	1	0.0321963	16	8	12	0.0768127	1	0.191489
group_2424		hypothetical protein	94	79	37	66	71.7557	45.5172	2.12248	0.00406112	1	0.0328572	31	14	21	0.0707555	0.7201	0.175439
group_1914		AP2 domain-containing protein	28	13	103	132	21.374	91.0345	2.76027	0.00406803	1	0.0328572	19	11	10	0.647606	1	0.53125
group_398		hypothetical protein	6	22	125	123	4.58015	84.8276	0.268364	0.00454548	1	0.0366226	12	3	10	0.0385742	0.145996	0.190476
group_1245		phage tail protein	26	51	105	94	19.8473	64.8276	0.456396	0.00488155	1	0.0391366	15	11	7	0.118469	1	0.190476
group_156		ISL3 family transposase	26	51	105	94	19.8473	64.8276	0.456396	0.00488155	1	0.0391366	38	20	19	0.871415	1	0.625
group_1230		single-stranded DNA-binding protein	18	40	113	105	13.7405	72.4138	0.418142	0.00504227	1	0.0401286	5	4	2	0.375	1	0.3125
group_1873		hypothetical protein	18	40	113	105	13.7405	72.4138	0.418142	0.00504227	1	0.0401286	5	4	2	0.375	1	0.28125
group_2969		hypothetical protein	18	40	113	105	13.7405	72.4138	0.418142	0.00504227	1	0.0401286	25	12	15	0.424356	1	0.75
group_2987		hypothetical protein	5	20	126	125	3.81679	86.2069	0.248016	0.00541566	1	0.0429951	3	3	2	0.25	1	0.375
group_2308		hypothetical protein	77	60	54	85	58.7786	58.6207	2.02006	0.00546681	1	0.0432955	17	8	13	0.0490417	1	0.166667
group_2343		hypothetical protein	108	98	23	47	82.4427	32.4138	2.252	0.00549326	1	0.0433994	21	11	13	0.38331	1	0.625
group_826		hypothetical protein	13	33	118	112	9.92366	77.2414	0.373909	0.00559828	1	0.044122	15	11	6	0.118469	0.607239	0.25
group_2344		hypothetical protein	112	104	19	41	85.4962	28.2759	2.32389	0.00572046	1	0.0447598	20	13	12	0.263176	0.503445	0.6875
group_2433		hypothetical protein	112	104	19	41	85.4962	28.2759	2.32389	0.00572046	1	0.0447598	5	2	4	0.375	1	0.28125
group_2434		hypothetical protein	112	104	19	41	85.4962	28.2759	2.32389	0.00572046	1	0.0447598	5	2	4	0.375	1	0.46875
group_2426		hypothetical protein	107	97	24	48	81.6794	33.1034	2.20619	0.00600719	1	0.0466207	23	13	15	0.21004	0.677639	0.5
group_376		hypothetical protein	107	97	24	48	81.6794	33.1034	2.20619	0.00600719	1	0.0466207	23	13	15	0.21004	0.677639	0.59375
group_43		type I restriction-modification system subunit M	130	134	1	11	99.2366	7.58621	10.6716	0.00602989	1	0.0466207	7	6	1	0.125	0.125	0.0990099
group_873		hypothetical protein	1	11	130	134	0.763359	92.4138	0.0937063	0.00602989	1	0.0466207	8	1	7	0.0703125	0.0703125	0.118812
group_874		hypothetical protein	1	11	130	134	0.763359	92.4138	0.0937063	0.00602989	1	0.0466207	8	1	7	0.0703125	0.0703125	0.21875
group_1729		ATP-dependent helicase	101	89	30	56	77.0992	38.6207	2.11835	0.00615757	1	0.0471558	18	10	12	0.237885	0.814529	0.5625
group_2355		helix-turn-helix transcriptional regulator	101	89	30	56	77.0992	38.6207	2.11835	0.00615757	1	0.0471558	18	10	12	0.237885	0.814529	0.59375
group_2356		hypothetical protein	101	89	30	56	77.0992	38.6207	2.11835	0.00615757	1	0.0471558	18	10	12	0.237885	0.814529	0.625
group_1898		hypothetical protein	11	30	120	115	8.39695	79.3103	0.351389	0.00617155	1	0.0471558	6	4	5	0.21875	0.6875	0.5625
group_2501		hypothetical protein	11	30	120	115	8.39695	79.3103	0.351389	0.00617155	1	0.0471558	6	4	5	0.21875	0.6875	0.59375
group_2502		hypothetical protein	11	29	120	116	8.39695	80	0.366667	0.00634816	1	0.0482786	7	3	5	0.453125	1	0.78125
group_2509		helix-turn-helix transcriptional regulator	11	29	120	116	8.39695	80	0.366667	0.00634816	1	0.0482786	9	4	6	0.507812	1	0.4375
group_135		hypothetical protein	110	101	21	44	83.9695	30.3448	2.28194	0.00671905	1	0.0509802	21	11	13	0.38331	1	0.5
group_2560		hypothetical protein	6	21	125	124	4.58015	85.5172	0.283429	0.00747876	1	0.0555438	9	5	5	1	1	0.78125
group_2053		hypothetical protein	0	8	131	137	0	94.4828	0	0.00757648	1	0.0555438	2	0	2	0.5	0.5	0.28125
group_2071		TfoX/Sxy family protein	0	8	131	137	0	94.4828	0	0.00757648	1	0.0555438	2	0	2	0.5	0.5	0.78125
group_3084		hypothetical protein	0	8	131	137	0	94.4828	0	0.00757648	1	0.0555438	2	0	2	0.5	0.5	0.21875
group_3085		restriction endonuclease subunit S	0	8	131	137	0	94.4828	0	0.00757648	1	0.0555438	2	0	2	0.5	0.5	0.191489
group_3086		hypothetical protein	0	8	131	137	0	94.4828	0	0.00757648	1	0.0555438	2	0	2	0.5	0.5	0.21875
group_3087		hypothetical protein	0	8	131	137	0	94.4828	0	0.00757648	1	0.0555438	2	0	2	0.5	0.5	0.183673
group_3088		recombinase family protein	0	8	131	137	0	94.4828	0	0.00757648	1	0.0555438	2	0	2	0.5	0.5	0.18
group_3089		recombinase family protein	0	8	131	137	0	94.4828	0	0.00757648	1	0.0555438	2	0	2	0.5	0.5	0.195122
group_3090		recombinase family protein	0	8	131	137	0	94.4828	0	0.00757648	1	0.0555438	2	0	2	0.5	0.5	0.34375
group_3091		hypothetical protein	0	8	131	137	0	94.4828	0	0.00757648	1	0.0555438	2	0	2	0.5	0.5	0.28125
group_3092		winged helix-turn-helix transcriptional regulator	0	8	131	137	0	94.4828	0	0.00757648	1	0.0555438	2	0	2	0.5	0.5	0.169231
group_3093		hypothetical protein	0	8	131	137	0	94.4828	0	0.00757648	1	0.0555438	2	0	2	0.5	0.5	0.190476
group_3094		heavy metal translocating P-type ATPase	0	8	131	137	0	94.4828	0	0.00757648	1	0.0555438	2	0	2	0.5	0.5	0.21875
group_3257		hypothetical protein	0	8	131	137	0	94.4828	0	0.00757648	1	0.0555438	2	0	2	0.5	0.5	0.28125
group_1321	ssb_2	single-stranded DNA-binding protein	10	27	121	118	7.63359	81.3793	0.361188	0.00798062	1	0.0582442	14	7	9	0.42395	1	0.3125
group_6		hypothetical protein	121	118	10	27	92.3664	18.6207	2.76864	0.00798062	1	0.0582442	17	11	10	0.332306	0.629059	0.28125
group_541		replication initiator protein A	108	99	23	46	82.4427	31.7241	2.18182	0.00803924	1	0.0585407	25	12	16	0.229523	1	0.46875
group_864		hypothetical protein	5	19	126	126	3.81679	86.8966	0.263158	0.00903447	1	0.0656411	13	3	10	0.0922852	0.0922852	0.190476
group_2503		hypothetical protein	11	28	120	117	8.39695	80.6897	0.383036	0.00972064	1	0.0704692	7	3	5	0.453125	1	0.40625
group_1307		hypothetical protein	7	22	124	123	5.34351	84.8276	0.315616	0.00985888	1	0.0708509	14	3	11	0.057373	0.057373	0.128713
group_2988		terminase small subunit	7	22	124	123	5.34351	84.8276	0.315616	0.00985888	1	0.0708509	7	5	4	0.453125	1	0.5
group_2989		PBSX family phage terminase large subunit	7	22	124	123	5.34351	84.8276	0.315616	0.00985888	1	0.0708509	7	5	4	0.453125	1	0.40625
group_348		hypothetical protein	99	88	32	57	75.5725	39.3103	2.00391	0.00986035	1	0.0708509	12	6	10	0.0385742	1	0.375
group_50		IS6-like element IS257 family transposase	49	77	82	68	37.4046	46.8966	0.527716	0.0110041	1	0.0788953	48	34	28	0.0055152	0.312327	0.049505
group_2477		hypothetical protein	50	78	81	67	38.1679	46.2069	0.530231	0.0111519	1	0.0797791	31	16	23	0.0106738	1	0.118812
group_3244		hypothetical protein	1	10	130	135	0.763359	93.1034	0.103846	0.0112528	1	0.0799143	3	1	2	1	1	0.75
group_1897		hypothetical protein	15	34	116	111	11.4504	76.5517	0.42216	0.0112936	1	0.0799143	5	4	3	0.375	1	0.3125
group_2499		hypothetical protein	15	34	116	111	11.4504	76.5517	0.42216	0.0112936	1	0.0799143	5	4	3	0.375	1	0.21875
group_2500		hypothetical protein	15	34	116	111	11.4504	76.5517	0.42216	0.0112936	1	0.0799143	5	4	3	0.375	1	0.3125
bleO		bleomycin binding protein	15	34	116	111	11.4504	76.5517	0.42216	0.0112936	1	0.0799143	11	7	6	0.548828	1	0.59375
group_842		AAA family ATPase	6	20	125	125	4.58015	86.2069	0.3	0.0121478	1	0.0857723	8	3	7	0.0703125	0.726562	0.178571
group_1267		hypothetical protein	10	26	121	119	7.63359	82.069	0.378258	0.0122665	1	0.0860504	17	10	10	0.629059	0.629059	0.65625
group_2564		hypothetical protein	10	26	121	119	7.63359	82.069	0.378258	0.0122665	1	0.0860504	17	10	10	0.629059	0.629059	0.59375
group_2565		hypothetical protein	10	26	121	119	7.63359	82.069	0.378258	0.0122665	1	0.0860504	17	10	10	0.629059	0.629059	0.6875
group_129		spore coat protein	8	23	123	122	6.10687	84.1379	0.344998	0.0125291	1	0.0877035	14	4	10	0.179565	0.179565	0.21875
group_2507		hypothetical protein	16	35	115	110	12.2137	75.8621	0.437267	0.0127797	1	0.0892661	11	7	6	0.548828	1	0.71875
group_203		helix-turn-helix transcriptional regulator	42	68	89	77	32.0611	53.1034	0.534369	0.013877	1	0.0967232	35	16	24	0.0409596	0.735879	0.118812
group_76		tandem-type lipoprotein	79	108	52	37	60.3053	25.5172	0.520477	0.0142601	1	0.0987896	42	22	26	0.164149	0.877614	0.46875
group_1487		hypothetical protein	110	103	21	42	83.9695	28.9655	2.13592	0.0142645	1	0.0987896	17	11	10	0.332306	0.629059	0.75
group_58		hypothetical protein	110	103	21	42	83.9695	28.9655	2.13592	0.0142645	1	0.0987896	24	11	15	0.307456	0.83882	0.5
group_2427		hypothetical protein	105	97	26	48	80.1527	33.1034	1.99841	0.0144941	1	0.100166	23	12	15	0.21004	1	0.59375
group_3028		SAP domain-containing protein	0	7	131	138	0	95.1724	0	0.0152736	1	0.104445	5	0	5	0.0625	0.0625	0.049505
group_3029		helix-turn-helix transcriptional regulator	0	7	131	138	0	95.1724	0	0.0152736	1	0.104445	5	0	5	0.0625	0.0625	0.108911
group_3030		helix-turn-helix transcriptional regulator	0	7	131	138	0	95.1724	0	0.0152736	1	0.104445	5	0	5	0.0625	0.0625	0.0693069
group_3031		helix-turn-helix domain-containing protein	0	7	131	138	0	95.1724	0	0.0152736	1	0.104445	5	0	5	0.0625	0.0625	0.128713
group_3032		hypothetical protein	0	7	131	138	0	95.1724	0	0.0152736	1	0.104445	5	0	5	0.0625	0.0625	0.0792079
tnpA		transposase	85	73	46	72	64.8855	49.6552	1.82251	0.015378	1	0.104733	28	14	20	0.0356981	1	0.0594059
group_1241		hypothetical protein	49	76	82	69	37.4046	47.5862	0.542522	0.0153801	1	0.104733	31	16	22	0.0294494	1	0.375
group_1966		hypothetical protein	10	2	121	143	7.63359	98.6207	5.90909	0.0154375	1	0.104904	4	2	2	1	1	1
group_2442		hypothetical protein	67	53	64	92	51.145	63.4483	1.81722	0.0155042	1	0.105138	37	17	24	0.0988717	0.742829	0.25
group_1883		hypothetical protein	50	77	81	68	38.1679	46.8966	0.545134	0.0155727	1	0.105383	32	17	23	0.0200616	0.86005	0.375
group_2664		hypothetical protein	7	21	124	124	5.34351	85.5172	0.333333	0.0156405	1	0.105622	6	5	3	0.21875	1	0.21875
group_1709		hypothetical protein	80	67	51	78	61.0687	53.7931	1.82616	0.0157599	1	0.106208	26	11	20	0.00935531	0.557197	0.019802
group_1253		hypothetical protein	18	37	113	108	13.7405	74.4828	0.464961	0.0159607	1	0.107339	24	12	13	0.83882	1	0.75
group_542		recombinase family protein	103	95	28	50	78.626	34.4828	1.93609	0.0165126	1	0.110821	26	17	18	0.0755187	0.168638	0.40625
group_932		hypothetical protein	102	93	29	52	77.8626	35.8621	1.96663	0.0169151	1	0.113289	12	6	10	0.0385742	1	0.190476
group_1960		hypothetical protein	12	28	119	117	9.16031	80.6897	0.421369	0.0173221	1	0.115777	11	7	7	0.548828	0.548828	0.59375
group_1881		hypothetical protein	4	15	127	130	3.05344	89.6552	0.272966	0.017994	1	0.120021	12	4	10	0.0385742	0.387695	0.0693069
group_95		recombinase family protein	121	120	10	25	92.3664	17.2414	2.52083	0.0186225	1	0.123284	18	12	9	0.237885	1	0.46875
group_1947		hypothetical protein	10	25	121	120	7.63359	82.7586	0.396694	0.0186225	1	0.123284	11	7	7	0.548828	0.548828	0.46875
group_1239		hypothetical protein	16	34	115	111	12.2137	76.5517	0.45422	0.0186725	1	0.123284	17	11	9	0.332306	1	0.375
group_2475		recombinase family protein	16	34	115	111	12.2137	76.5517	0.45422	0.0186725	1	0.123284	17	11	9	0.332306	1	0.5
group_571		hypothetical protein	16	34	115	111	12.2137	76.5517	0.45422	0.0186725	1	0.123284	21	10	14	0.189247	1	0.40625
group_1843		hypothetical protein	111	105	20	40	84.7328	27.5862	2.11429	0.0189132	1	0.12462	5	1	5	0.0625	0.375	0.049505
group_804		hypothetical protein	106	99	25	46	80.916	31.7241	1.9701	0.0190963	1	0.125572	26	12	17	0.168638	0.845019	0.40625
group_16		BppU family phage baseplate upper protein	88	116	43	29	67.1756	20	0.511628	0.019422	1	0.127457	18	12	14	0.0308838	0.237885	0.0792079
group_63		pathogenicity island protein	8	22	123	123	6.10687	84.8276	0.363636	0.0194632	1	0.12747	13	4	9	0.266846	0.266846	0.375
group_1932		hypothetical protein	3	13	128	132	2.29008	91.0345	0.237981	0.0201831	1	0.131655	6	3	5	0.21875	1	0.108911
group_2510		hypothetical protein	3	13	128	132	2.29008	91.0345	0.237981	0.0201831	1	0.131655	5	2	5	0.0625	1	0.205882
group_2490		hypothetical protein	1	9	130	136	0.763359	93.7931	0.116239	0.0208232	1	0.134751	2	1	1	1	1	1
seb		staphylococcal enterotoxin type B	1	9	130	136	0.763359	93.7931	0.116239	0.0208232	1	0.134751	3	1	3	0.25	1	0.21875
group_2868		hypothetical protein	1	9	130	136	0.763359	93.7931	0.116239	0.0208232	1	0.134751	3	1	3	0.25	1	0.138614
group_3255		hypothetical protein	1	9	130	136	0.763359	93.7931	0.116239	0.0208232	1	0.134751	2	1	1	1	1	1
group_3240		DDE-type integrase/transposase/recombinase	2	11	129	134	1.52672	92.4138	0.188865	0.0215557	1	0.139214	3	1	2	1	1	1
deoC_2		deoxyribose-phosphate aldolase	93	120	38	25	70.9924	17.2414	0.509868	0.0220512	1	0.142132	46	20	32	0.0113516	0.461391	0.019802
group_2832		ImmA/IrrE family metallo-endopeptidase	5	0	126	145	3.81679	100	inf	0.0231257	1	0.148469	3	3	0	0.25	0.25	0.21875
group_836		hypothetical protein	5	0	126	145	3.81679	100	inf	0.0231257	1	0.148469	5	5	0	0.0625	0.0625	0.0693069
group_3850		hypothetical protein	12	27	119	118	9.16031	81.3793	0.44071	0.0255271	1	0.163565	20	12	12	0.503445	0.503445	0.4375
group_2435		hydroxymethylglutaryl-CoA synthase family protein	115	112	16	33	87.7863	22.7586	2.11775	0.0269447	1	0.172309	4	2	4	0.125	1	0.25
group_8		hypothetical protein	89	116	42	29	67.9389	20	0.529762	0.0272211	1	0.173735	17	12	13	0.0490417	0.143463	0.25
group_1150		hypothetical protein	121	121	10	24	92.3664	16.5517	2.4	0.0279096	1	0.176295	15	13	6	0.00738525	0.607239	0.029703
group_1721		hypothetical protein	121	121	10	24	92.3664	16.5517	2.4	0.0279096	1	0.176295	15	13	6	0.00738525	0.607239	0.039604
group_1724		phage portal protein	121	121	10	24	92.3664	16.5517	2.4	0.0279096	1	0.176295	15	13	6	0.00738525	0.607239	0.029703
group_2347		phage head-tail adapter protein	121	121	10	24	92.3664	16.5517	2.4	0.0279096	1	0.176295	15	13	6	0.00738525	0.607239	0.029703
group_347		hypothetical protein	121	121	10	24	92.3664	16.5517	2.4	0.0279096	1	0.176295	15	13	6	0.00738525	0.607239	0.118812
group_2441		hypothetical protein	65	52	66	93	49.6183	64.1379	1.76136	0.0279472	1	0.176295	36	16	24	0.0652453	0.617719	0.108911
group_2703		hypothetical protein	21	40	110	105	16.0305	72.4138	0.501136	0.0288338	1	0.181536	19	10	13	0.167068	1	0.53125
splD_1		serine protease SplD	124	144	7	1	94.6565	0.689655	0.123016	0.0290423	1	0.182144	5	1	5	0.0625	0.375	0.0594059
group_580		hypothetical protein	7	1	124	144	5.34351	99.3103	8.12903	0.0290423	1	0.182144	5	4	1	0.375	0.375	0.157895
group_2310		hypothetical protein	81	70	50	75	61.8321	51.7241	1.73571	0.0292442	1	0.18299	23	9	19	0.00259948	0.404873	0.029703
group_2471		hypothetical protein	4	14	127	131	3.05344	90.3448	0.294713	0.0292896	1	0.18299	11	3	9	0.0654297	0.226562	0.0594059
group_2074		hypothetical protein	0	6	131	139	0	95.8621	0	0.0307512	1	0.185361	1	0	1	1	1	1
group_3202	coa	staphylocoagulase	0	6	131	139	0	95.8621	0	0.0307512	1	0.185361	1	0	1	1	1	0.96875
group_3203		hypothetical protein	0	6	131	139	0	95.8621	0	0.0307512	1	0.185361	1	0	1	1	1	1
group_3204		hypothetical protein	0	6	131	139	0	95.8621	0	0.0307512	1	0.185361	1	0	1	1	1	1
group_3205		minor capsid protein	0	6	131	139	0	95.8621	0	0.0307512	1	0.185361	1	0	1	1	1	1
group_3207		MFS transporter	0	6	131	139	0	95.8621	0	0.0307512	1	0.185361	1	0	1	1	1	1
group_3208		hypothetical protein	0	6	131	139	0	95.8621	0	0.0307512	1	0.185361	1	0	1	1	1	0.96875
group_3217		hypothetical protein	0	6	131	139	0	95.8621	0	0.0307512	1	0.185361	1	0	1	1	1	1
group_3220		hypothetical protein	0	6	131	139	0	95.8621	0	0.0307512	1	0.185361	1	0	1	1	1	1
group_3221		hypothetical protein	0	6	131	139	0	95.8621	0	0.0307512	1	0.185361	1	0	1	1	1	1
group_3222		hypothetical protein	0	6	131	139	0	95.8621	0	0.0307512	1	0.185361	1	0	1	1	1	1
group_3223		restriction endonuclease subunit S	0	6	131	139	0	95.8621	0	0.0307512	1	0.185361	1	0	1	1	1	0.96875
group_3224		hypothetical protein	0	6	131	139	0	95.8621	0	0.0307512	1	0.185361	1	0	1	1	1	1
group_3225		restriction endonuclease subunit S	0	6	131	139	0	95.8621	0	0.0307512	1	0.185361	1	0	1	1	1	1
group_3226		superantigen-like protein SSL11	0	6	131	139	0	95.8621	0	0.0307512	1	0.185361	1	0	1	1	1	0.96875
group_3227		hypothetical protein	0	6	131	139	0	95.8621	0	0.0307512	1	0.185361	1	0	1	1	1	1
group_3228		polysaccharide lyase 8 family protein	0	6	131	139	0	95.8621	0	0.0307512	1	0.185361	1	0	1	1	1	1
group_3229		hypothetical protein	0	6	131	139	0	95.8621	0	0.0307512	1	0.185361	1	0	1	1	1	1
group_403		hypothetical protein	0	6	131	139	0	95.8621	0	0.0307512	1	0.185361	1	0	1	1	1	1
group_572		hypothetical protein	14	30	117	115	10.687	79.3103	0.458689	0.031584	1	0.189679	17	10	10	0.629059	0.629059	0.6875
pre		Plasmid recombination enzyme type 2	14	30	117	115	10.687	79.3103	0.458689	0.031584	1	0.189679	8	6	4	0.289062	1	0.5
group_545		hypothetical protein	113	110	18	35	86.2595	24.1379	1.99747	0.0324459	1	0.194496	25	12	15	0.424356	1	0.2
vraH_2		peptide resistance ABC transporter activity modulator VraH	88	79	43	66	67.1756	45.5172	1.70974	0.0362441	1	0.216865	24	10	16	0.15159	0.541256	0.128713
group_2559		hypothetical protein	12	26	119	119	9.16031	82.069	0.461538	0.0371449	1	0.221847	14	8	8	0.790527	0.790527	0.53125
group_1331		putative ketoamine kinase	2	10	129	135	1.52672	93.1034	0.209302	0.0373671	1	0.222358	4	2	2	1	1	0.875
group_2970		hypothetical protein	2	10	129	135	1.52672	93.1034	0.209302	0.0373671	1	0.222358	10	2	9	0.0214844	0.109375	0.029703
group_808		TIGR01741 family protein	86	77	45	68	65.6489	46.8966	1.68773	0.0377281	1	0.222617	23	9	17	0.0346897	0.404873	0.0792079
group_1308		hypothetical protein	7	19	124	126	5.34351	86.8966	0.374363	0.0377451	1	0.222617	13	3	10	0.0922852	0.0922852	0.138614
group_1327		terminase	1	8	130	137	0.763359	94.4828	0.131731	0.0381629	1	0.222617	7	1	7	0.015625	0.125	0.019802
group_1329		formyl peptide receptor-like 1 inhibitory protein	1	8	130	137	0.763359	94.4828	0.131731	0.0381629	1	0.222617	3	1	2	1	1	1
group_2003		hypothetical protein	1	8	130	137	0.763359	94.4828	0.131731	0.0381629	1	0.222617	2	1	2	0.5	1	0.875
group_2764		GlsB/YeaQ/YmgE family stress response membrane protein	1	8	130	137	0.763359	94.4828	0.131731	0.0381629	1	0.222617	2	1	2	0.5	1	0.84375
group_2863		hypothetical protein	1	8	130	137	0.763359	94.4828	0.131731	0.0381629	1	0.222617	2	1	2	0.5	1	0.21875
group_2864		hypothetical protein	1	8	130	137	0.763359	94.4828	0.131731	0.0381629	1	0.222617	2	1	2	0.5	1	0.4375
group_2865		hypothetical protein	1	8	130	137	0.763359	94.4828	0.131731	0.0381629	1	0.222617	2	1	2	0.5	1	0.21875
group_2866		hypothetical protein	1	8	130	137	0.763359	94.4828	0.131731	0.0381629	1	0.222617	2	1	2	0.5	1	0.46875
group_3027		type II toxin-antitoxin system PemK/MazF family toxin	1	8	130	137	0.763359	94.4828	0.131731	0.0381629	1	0.222617	5	1	4	0.375	0.375	0.40625
group_1918		hypothetical protein	16	32	115	113	12.2137	77.931	0.491304	0.0383868	1	0.223523	22	13	10	0.523467	0.831812	0.65625
qacC		quaternary ammonium compound efflux SMR transporter QacC	5	16	126	129	3.81679	88.9655	0.31994	0.0385339	1	0.223579	13	5	8	0.581055	0.581055	0.4375
group_2993		hypothetical protein	5	16	126	129	3.81679	88.9655	0.31994	0.0385339	1	0.223579	13	4	10	0.0922852	0.266846	0.138614
sek		staphylococcal enterotoxin type K	79	69	52	76	60.3053	52.4138	1.67336	0.0400703	1	0.231257	20	11	16	0.0118179	0.823803	0.0693069
group_1650		ImmA/IrrE family metallo-endopeptidase	79	69	52	76	60.3053	52.4138	1.67336	0.0400703	1	0.231257	18	9	14	0.0308838	1	0.178571
group_2311		winged helix-turn-helix domain-containing protein	79	69	52	76	60.3053	52.4138	1.67336	0.0400703	1	0.231257	18	9	14	0.0308838	1	0.186047
group_2506		hypothetical protein	27	46	104	99	20.6107	68.2759	0.558737	0.0408764	1	0.233609	19	11	11	0.647606	0.647606	0.875
group_268		hypothetical protein	88	114	43	31	67.1756	21.3793	0.556508	0.0409772	1	0.233609	19	14	14	0.0635681	0.0635681	0.21875
group_1149		hypothetical protein	121	122	10	23	92.3664	15.8621	2.28115	0.0412673	1	0.233609	14	12	6	0.0129395	0.790527	0.108911
group_1722		phage head-tail adapter protein	121	122	10	23	92.3664	15.8621	2.28115	0.0412673	1	0.233609	14	12	6	0.0129395	0.790527	0.0594059
group_1723		phage major capsid protein	121	122	10	23	92.3664	15.8621	2.28115	0.0412673	1	0.233609	14	12	6	0.0129395	0.790527	0.029703
group_1725		HNH endonuclease	121	122	10	23	92.3664	15.8621	2.28115	0.0412673	1	0.233609	14	12	6	0.0129395	0.790527	0.194444
group_181		terminase large subunit	121	122	10	23	92.3664	15.8621	2.28115	0.0412673	1	0.233609	14	12	6	0.0129395	0.790527	0.108911
group_2345		hypothetical protein	121	122	10	23	92.3664	15.8621	2.28115	0.0412673	1	0.233609	14	12	6	0.0129395	0.790527	0.0990099
group_2348		hypothetical protein	121	122	10	23	92.3664	15.8621	2.28115	0.0412673	1	0.233609	14	12	6	0.0129395	0.790527	0.0792079
group_27		phage tail tape measure protein	121	122	10	23	92.3664	15.8621	2.28115	0.0412673	1	0.233609	14	12	6	0.0129395	0.790527	0.0693069
group_755		Clp protease ClpP	121	122	10	23	92.3664	15.8621	2.28115	0.0412673	1	0.233609	14	12	6	0.0129395	0.790527	0.0792079
group_2516		hypothetical protein	8	20	123	125	6.10687	86.2069	0.406504	0.0450423	1	0.254536	13	8	7	0.581055	1	0.4375
group_2482		hypothetical protein	26	16	105	129	19.8473	88.9655	1.99643	0.0454581	1	0.25644	17	11	10	0.332306	0.629059	0.28125
group_1303		hypothetical protein	4	13	127	132	3.05344	91.0345	0.319806	0.0470179	1	0.264781	8	4	5	0.726562	1	0.34375
group_127		hypothetical protein	24	42	107	103	18.3206	71.0345	0.550067	0.0476751	1	0.268018	21	11	13	0.38331	1	0.90625
group_2984		hypothetical protein	6	17	125	128	4.58015	88.2759	0.361412	0.0477875	1	0.268187	7	4	5	0.453125	1	0.53125
group_37		hypothetical protein	32	52	99	93	24.4275	64.1379	0.578089	0.0492256	1	0.274645	29	18	16	0.264931	0.711071	0.46875
group_28		minor capsid protein	127	145	4	0	96.9466	0	0	0.049529	1	0.274645	3	0	3	0.25	0.25	0.164384
group_1358		superantigen-like protein SSL5	4	0	127	145	3.05344	100	inf	0.049529	1	0.274645	2	2	0	0.5	0.5	0.25
group_1923		VOC family protein	4	0	127	145	3.05344	100	inf	0.049529	1	0.274645	4	4	0	0.125	0.125	0.049505
group_2141		hypothetical protein	4	0	127	145	3.05344	100	inf	0.049529	1	0.274645	2	2	0	0.5	0.5	0.34375
group_2146		relaxase/mobilization nuclease domain-containing protein	4	0	127	145	3.05344	100	inf	0.049529	1	0.274645	4	4	0	0.125	0.125	0.0990099
group_835		hypothetical protein	47	36	84	109	35.8779	75.1724	1.69411	0.0495617	1	0.274645	25	16	14	0.229523	0.690038	0.34375
group_386		hypothetical protein	15	30	116	115	11.4504	79.3103	0.49569	0.0496133	1	0.274645	24	12	14	0.541256	1	0.53125
group_522		tandem-type lipoprotein	122	124	9	21	93.1298	14.4828	2.2957	0.0525386	1	0.289853	13	9	6	0.266846	1	0.5
blaR1		beta-lactam sensor/signal transducer BlaR1	122	124	9	21	93.1298	14.4828	2.2957	0.0525386	1	0.289853	17	12	8	0.143463	1	0.3125
group_1079		hypothetical protein	80	71	51	74	61.0687	51.0345	1.63491	0.0527078	1	0.290294	24	9	19	0.00661075	0.307456	0.029703
group_1856		hypothetical protein	68	58	63	87	51.9084	60	1.61905	0.0533123	1	0.292799	39	18	26	0.0532519	0.749259	0.0891089
cadD		cadmium resistance transporter CadD	119	120	12	25	90.8397	17.2414	2.06597	0.0533425	1	0.292799	18	14	9	0.0308838	1	0.0891089
group_2521		hypothetical protein	3	11	128	134	2.29008	92.4138	0.285511	0.05555	1	0.304403	6	3	3	1	1	0.75
group_2123		plasmid recombination protein	6	1	125	144	4.58015	99.3103	6.912	0.0556938	1	0.304678	7	6	1	0.125	0.125	0.0594059
group_30		dUTP pyrophosphatase	110	108	21	37	83.9695	25.5172	1.79453	0.0561888	1	0.30687	22	14	13	0.286279	0.523467	0.4375
group_1858		tRNA-Lys(ttt)	124	127	7	18	94.6565	12.4138	2.51069	0.0573172	1	0.312509	18	15	6	0.00753784	0.237885	0.019802
group_846		hypothetical protein	17	32	114	113	12.9771	77.931	0.52659	0.0583579	1	0.31765	19	10	12	0.359283	1	0.53125
group_2563		hypothetical protein	13	26	118	119	9.92366	82.069	0.504237	0.0595098	1	0.32338	14	9	8	0.42395	0.790527	0.5625
group_1907		single-stranded DNA-binding protein	14	6	117	139	10.687	95.8621	2.77208	0.060533	1	0.328392	16	11	6	0.210114	0.454498	0.21875
clfA		Clumping factor A	108	105	23	40	82.4427	27.5862	1.78882	0.0615007	1	0.332533	42	29	20	0.0195205	0.877614	0.0693069
group_2472		hypothetical protein	23	40	108	105	17.5573	72.4138	0.559028	0.0615007	1	0.332533	27	13	19	0.052239	1	0.205128
group_243		YbgA family protein	131	140	0	5	100	3.44828	inf	0.0618381	1	0.332699	4	4	0	0.125	0.125	0.108911
group_3201		TIGR01741 family protein	0	5	131	140	0	96.5517	0	0.0618381	1	0.332699	1	0	1	1	1	0.59375
group_3206		Txe/YoeB family addiction module toxin	0	5	131	140	0	96.5517	0	0.0618381	1	0.332699	1	0	1	1	1	0.5
group_195		sensor histidine kinase	89	82	42	63	67.9389	43.4483	1.62805	0.0625524	1	0.335987	42	20	28	0.0435585	0.877614	0.25
group_1287		helix-turn-helix transcriptional regulator	14	28	117	117	10.687	80.6897	0.5	0.0640515	1	0.342907	18	10	10	0.814529	0.814529	0.53125
group_2676		helix-turn-helix transcriptional regulator	14	28	117	117	10.687	80.6897	0.5	0.0640515	1	0.342907	18	10	10	0.814529	0.814529	0.625
group_833		tandem-type lipoprotein	59	49	72	96	45.0382	66.2069	1.60544	0.0642876	1	0.343606	40	20	25	0.15386	1	0.46875
group_128		hypothetical protein	67	91	64	54	51.145	37.2414	0.621223	0.0674276	1	0.359798	28	16	20	0.0356981	0.571588	0.183673
group_2312		helix-turn-helix transcriptional regulator	80	72	51	73	61.0687	50.3448	1.59041	0.0691111	1	0.367203	21	10	17	0.00719738	1	0.0693069
tet(M)		tetracycline resistance ribosomal protection protein Tet(M)	1	7	130	138	0.763359	95.1724	0.151648	0.0691538	1	0.367203	6	1	5	0.21875	0.21875	0.174603
group_3037		Rha family transcriptional regulator	1	7	130	138	0.763359	95.1724	0.151648	0.0691538	1	0.367203	3	1	2	1	1	0.3125
group_799		hypothetical protein	105	102	26	43	80.1527	29.6552	1.70249	0.0706053	1	0.3743	14	4	11	0.057373	0.179565	0.049505
group_2473		hypothetical protein	6	16	125	129	4.58015	88.9655	0.387	0.0730707	1	0.38674	13	5	9	0.266846	0.581055	0.5
group_200		phage portal protein	80	104	51	41	61.0687	28.2759	0.618401	0.0734386	1	0.388056	20	10	16	0.0118179	1	0.049505
group_515		BsaG protein	122	142	9	3	93.1298	2.06897	0.286385	0.0741234	1	0.390407	3	1	3	0.25	1	0.212121
group_272		hypothetical protein	9	3	122	142	6.87023	97.931	3.4918	0.0741234	1	0.390407	9	6	3	0.507812	0.507812	0.3125
group_1244		hypothetical protein	16	30	115	115	12.2137	79.3103	0.533333	0.0748636	1	0.393034	15	8	8	1	1	0.875
group_1839		MarR family transcriptional regulator	115	115	16	30	87.7863	20.6897	1.875	0.0748636	1	0.393034	20	14	11	0.115318	0.823803	0.40625
blaZ		penicillin-hydrolyzing class A beta-lactamase BlaZ	122	125	9	20	93.1298	13.7931	2.16889	0.0767165	1	0.402113	17	12	8	0.143463	1	0.25
group_116		oxidoreductase	114	114	17	31	87.0229	21.3793	1.82353	0.0802478	1	0.419946	25	14	14	0.690038	0.690038	0.75
group_2439		hypothetical protein	89	83	42	62	67.9389	42.7586	1.5829	0.0815831	1	0.426249	43	20	29	0.0315395	0.760792	0.21875
group_378		ABC transporter ATP-binding protein	88	82	43	63	67.1756	43.4483	1.57232	0.0828721	1	0.43229	43	22	29	0.0315395	1	0.28125
group_26		dUTP diphosphatase	118	120	13	25	90.0763	17.2414	1.89103	0.0832503	1	0.432875	16	9	11	0.210114	0.803619	0.34375
group_2480		hypothetical protein	13	25	118	120	9.92366	82.7586	0.528814	0.0832503	1	0.432875	14	7	8	0.790527	1	0.6875
group_1726		hypothetical protein	113	113	18	32	86.2595	22.069	1.77778	0.0856018	1	0.443752	21	14	11	0.189247	1	0.46875
group_158		tandem-type lipoprotein	7	17	124	128	5.34351	88.2759	0.425047	0.0856149	1	0.443752	8	3	8	0.0078125	0.726562	0.049505
group_51		CHAP domain-containing protein	70	93	61	52	53.4351	35.8621	0.641636	0.0861281	1	0.445048	29	15	22	0.00813006	1	0.138614
group_1242		hypothetical protein	24	40	107	105	18.3206	72.4138	0.588785	0.0862957	1	0.445048	29	18	18	0.264931	0.264931	0.375
group_1212		helix-turn-helix transcriptional regulator	121	124	10	21	92.3664	14.4828	2.04919	0.0864118	1	0.445048	17	13	9	0.0490417	1	0.029703
group_2829		hypothetical protein	10	21	121	124	7.63359	85.5172	0.487997	0.0864118	1	0.445048	18	9	12	0.237885	1	0.3125
group_201		hypothetical protein	37	28	94	117	28.2443	80.6897	1.64476	0.089406	1	0.459742	27	18	14	0.122078	1	0.3125
group_1387		superantigen-like protein SSL13	124	143	7	2	94.6565	1.37931	0.247752	0.0900653	1	0.461673	3	1	3	0.25	1	0.34375
group_573		Cna B-type domain-containing protein	7	2	124	143	5.34351	98.6207	4.03629	0.0900653	1	0.461673	3	3	1	0.25	1	0.28125
group_154		hypothetical protein	81	104	50	41	61.8321	28.2759	0.638654	0.0957076	1	0.488289	19	10	15	0.0192108	1	0.118812
group_155		hypothetical protein	81	104	50	41	61.8321	28.2759	0.638654	0.0957076	1	0.488289	19	10	15	0.0192108	1	0.148515
group_559		hypothetical protein	81	104	50	41	61.8321	28.2759	0.638654	0.0957076	1	0.488289	19	11	15	0.0192108	0.647606	0.049505
group_1954		hypothetical protein	11	22	120	123	8.39695	84.8276	0.5125	0.0960231	1	0.489132	9	7	4	0.179688	1	0.4375
group_49		glucosaminidase domain-containing protein	89	112	42	33	67.9389	22.7586	0.624362	0.103758	1	0.513969	19	14	13	0.0635681	0.167068	0.25
group_1915		hypothetical protein	5	1	126	144	3.81679	99.3103	5.71429	0.104992	1	0.513969	5	5	0	0.0625	0.0625	0.039604
group_2680		hypothetical protein	12	23	119	122	9.16031	84.1379	0.534892	0.105509	1	0.513969	14	6	11	0.057373	0.790527	0.0891089
mecR1		beta-lactam sensor/signal transducer MecR1	128	145	3	0	97.7099	0	0	0.105636	1	0.513969	3	0	3	0.25	0.25	0.138614
group_1539		ECF-type riboflavin transporter substrate-binding protein	128	145	3	0	97.7099	0	0	0.105636	1	0.513969	2	0	2	0.5	0.5	0.375
group_163		hypothetical protein	128	145	3	0	97.7099	0	0	0.105636	1	0.513969	3	0	3	0.25	0.25	0.108911
group_168		GNAT family N-acetyltransferase	128	145	3	0	97.7099	0	0	0.105636	1	0.513969	2	0	2	0.5	0.5	0.34375
sufB		Fe-S cluster assembly protein SufB	128	145	3	0	97.7099	0	0	0.105636	1	0.513969	3	0	3	0.25	0.25	0.0891089
group_260		recombinase RecA	128	145	3	0	97.7099	0	0	0.105636	1	0.513969	3	0	3	0.25	0.25	0.21875
group_312		ABC transporter ATP-binding protein	128	145	3	0	97.7099	0	0	0.105636	1	0.513969	2	0	2	0.5	0.5	0.59375
group_417		hypothetical protein	128	145	3	0	97.7099	0	0	0.105636	1	0.513969	3	0	3	0.25	0.25	0.169231
group_446		S-adenosyl-l-methionine hydroxide adenosyltransferase family protein	128	145	3	0	97.7099	0	0	0.105636	1	0.513969	2	0	2	0.5	0.5	0.40625
group_660		energy-coupling factor transporter transmembrane protein EcfT	128	145	3	0	97.7099	0	0	0.105636	1	0.513969	2	0	2	0.5	0.5	0.40625
group_1269		hypothetical protein	3	0	128	145	2.29008	100	inf	0.105636	1	0.513969	3	3	0	0.25	0.25	0.108911
group_1270		hypothetical protein	3	0	128	145	2.29008	100	inf	0.105636	1	0.513969	3	3	0	0.25	0.25	0.21875
group_1293		tandem-type lipoprotein	3	0	128	145	2.29008	100	inf	0.105636	1	0.513969	3	3	0	0.25	0.25	0.21875
group_1357		sirohydrochlorin chelatase	3	0	128	145	2.29008	100	inf	0.105636	1	0.513969	2	2	0	0.5	0.5	0.5
group_1361	ebh	hyperosmolarity resistance protein Ebh	3	0	128	145	2.29008	100	inf	0.105636	1	0.513969	2	2	0	0.5	0.5	0.28125
group_1908		hypothetical protein	3	0	128	145	2.29008	100	inf	0.105636	1	0.513969	2	2	0	0.5	0.5	0.28125
group_2128		hypothetical protein	3	0	128	145	2.29008	100	inf	0.105636	1	0.513969	2	2	0	0.5	0.5	0.3125
group_2148		hypothetical protein	3	0	128	145	2.29008	100	inf	0.105636	1	0.513969	3	3	0	0.25	0.25	0.128713
group_2538		hypothetical protein	3	0	128	145	2.29008	100	inf	0.105636	1	0.513969	1	1	0	1	1	0.875
group_2583		HTH domain-containing protein	3	0	128	145	2.29008	100	inf	0.105636	1	0.513969	3	3	0	0.25	0.25	0.118812
group_2584		hypothetical protein	3	0	128	145	2.29008	100	inf	0.105636	1	0.513969	3	3	0	0.25	0.25	0.0891089
group_2585		primase	3	0	128	145	2.29008	100	inf	0.105636	1	0.513969	3	3	0	0.25	0.25	0.171429
group_3722		hypothetical protein	3	0	128	145	2.29008	100	inf	0.105636	1	0.513969	2	2	0	0.5	0.5	0.3125
group_4017		hypothetical protein	3	0	128	145	2.29008	100	inf	0.105636	1	0.513969	3	3	0	0.25	0.25	0.0693069
group_4018		replication/maintenance protein RepL	3	0	128	145	2.29008	100	inf	0.105636	1	0.513969	3	3	0	0.25	0.25	0.212121
group_4021		plasmid mobilization relaxosome protein MobC	3	0	128	145	2.29008	100	inf	0.105636	1	0.513969	3	3	0	0.25	0.25	0.118812
group_591		glycosyltransferase	3	0	128	145	2.29008	100	inf	0.105636	1	0.513969	2	2	0	0.5	0.5	0.3125
group_1854		response regulator transcription factor	88	83	43	62	67.1756	42.7586	1.52872	0.106639	1	0.518074	43	19	29	0.0315395	0.542384	0.21875
group_1273		hypothetical protein	2	8	129	137	1.52672	94.4828	0.265504	0.107521	1	0.521583	3	2	2	1	1	0.90625
group_193		oxidoreductase	114	115	17	30	87.0229	20.6897	1.74936	0.10885	1	0.527242	20	14	11	0.115318	0.823803	0.46875
group_1243		hypothetical protein	6	15	125	130	4.58015	89.6552	0.416	0.109749	1	0.530286	17	5	13	0.0490417	0.143463	0.0594059
group_60		phage holin	72	94	59	51	54.9618	35.1724	0.662099	0.109804	1	0.530286	27	15	20	0.0191573	0.701108	0.375
group_29		hypothetical protein	118	121	13	24	90.0763	16.5517	1.80038	0.11484	1	0.553784	13	8	9	0.266846	0.581055	0.65625
group_392		hypothetical protein	4	11	127	134	3.05344	92.4138	0.383679	0.115578	1	0.555695	4	2	4	0.125	1	0.40625
group_393		hypothetical protein	4	11	127	134	3.05344	92.4138	0.383679	0.115578	1	0.555695	10	3	8	0.109375	0.34375	0.108911
group_38		hypothetical protein	53	73	78	72	40.458	49.6552	0.670179	0.115965	1	0.556734	33	19	20	0.296206	0.48685	0.65625
seq		staphylococcal enterotoxin type Q	77	71	54	74	58.7786	51.0345	1.48618	0.11663	1	0.557652	21	9	18	0.00148964	0.663624	0.029703
group_1649		helix-turn-helix transcriptional regulator	74	68	57	77	56.4885	53.1034	1.47007	0.118486	1	0.557652	30	14	23	0.00522288	0.855536	0.039604
group_1953		CHAP domain-containing protein	14	26	117	119	10.687	82.069	0.547666	0.122565	1	0.557652	14	10	8	0.179565	0.790527	0.168831
group_2675		hypothetical protein	14	26	117	119	10.687	82.069	0.547666	0.122565	1	0.557652	9	8	4	0.0390625	1	0.186047
group_125		phage head morphogenesis protein	82	104	49	41	62.5954	28.2759	0.659733	0.123207	1	0.557652	18	10	14	0.0308838	0.814529	0.166667
group_15		hypothetical protein	82	104	49	41	62.5954	28.2759	0.659733	0.123207	1	0.557652	18	10	14	0.0308838	0.814529	0.212121
group_2479		hypothetical protein	82	104	49	41	62.5954	28.2759	0.659733	0.123207	1	0.557652	18	10	14	0.0308838	0.814529	0.212121
group_267		peptidase	82	104	49	41	62.5954	28.2759	0.659733	0.123207	1	0.557652	17	11	13	0.0490417	0.332306	0.148515
group_558		HK97 gp10 family phage protein	82	104	49	41	62.5954	28.2759	0.659733	0.123207	1	0.557652	18	11	14	0.0308838	0.480682	0.0891089
group_818		phage major capsid protein	82	104	49	41	62.5954	28.2759	0.659733	0.123207	1	0.557652	18	11	14	0.0308838	0.480682	0.0792079
group_819		phage head-tail connector protein	82	104	49	41	62.5954	28.2759	0.659733	0.123207	1	0.557652	18	11	14	0.0308838	0.480682	0.174603
group_2163		complement inhibitor SCIN-B	123	142	8	3	93.8931	2.06897	0.324824	0.123283	1	0.557652	2	1	2	0.5	1	0.5
group_2330		RNA polymerase sigma factor	123	142	8	3	93.8931	2.06897	0.324824	0.123283	1	0.557652	4	2	3	0.625	1	0.40625
lukD		bi-component leukocidin LukED subunit D	123	142	8	3	93.8931	2.06897	0.324824	0.123283	1	0.557652	3	1	3	0.25	1	0.34375
splA		serine protease SplA	123	142	8	3	93.8931	2.06897	0.324824	0.123283	1	0.557652	3	1	3	0.25	1	0.21875
group_2539		hypothetical protein	8	3	123	142	6.10687	97.931	3.07859	0.123283	1	0.557652	5	4	2	0.375	1	0.46875
group_89		hypothetical protein	130	139	1	6	99.2366	4.13793	5.61151	0.123616	1	0.557652	2	1	1	1	1	1
group_2073		hypothetical protein	1	6	130	139	0.763359	95.8621	0.178205	0.123616	1	0.557652	2	1	1	1	1	0.9375
group_2075		FKLRK protein	1	6	130	139	0.763359	95.8621	0.178205	0.123616	1	0.557652	2	1	1	1	1	1
group_2498		hypothetical protein	1	6	130	139	0.763359	95.8621	0.178205	0.123616	1	0.557652	3	1	3	0.25	1	0.375
group_2600		S8 family serine peptidase	1	6	130	139	0.763359	95.8621	0.178205	0.123616	1	0.557652	1	1	1	1	1	1
group_2601		aminoglycoside 6-adenylyltransferase	1	6	130	139	0.763359	95.8621	0.178205	0.123616	1	0.557652	1	1	1	1	1	1
group_3005		tyrosine-type recombinase/integrase	1	6	130	139	0.763359	95.8621	0.178205	0.123616	1	0.557652	5	1	4	0.375	0.375	0.34375
group_3006		excisionase	1	6	130	139	0.763359	95.8621	0.178205	0.123616	1	0.557652	5	1	4	0.375	0.375	0.25
group_3007		helix-turn-helix domain-containing protein	1	6	130	139	0.763359	95.8621	0.178205	0.123616	1	0.557652	5	1	4	0.375	0.375	0.28125
group_3008		sigma-70 family RNA polymerase sigma factor	1	6	130	139	0.763359	95.8621	0.178205	0.123616	1	0.557652	5	1	4	0.375	0.375	0.4375
group_3009		helix-turn-helix transcriptional regulator	1	6	130	139	0.763359	95.8621	0.178205	0.123616	1	0.557652	5	1	4	0.375	0.375	0.53125
group_3011		conjugal transfer protein	1	6	130	139	0.763359	95.8621	0.178205	0.123616	1	0.557652	5	1	4	0.375	0.375	0.46875
group_3012		peptidase P60	1	6	130	139	0.763359	95.8621	0.178205	0.123616	1	0.557652	5	1	4	0.375	0.375	0.5
group_3013		membrane protein	1	6	130	139	0.763359	95.8621	0.178205	0.123616	1	0.557652	5	1	4	0.375	0.375	0.4375
group_3014		ATP-binding protein	1	6	130	139	0.763359	95.8621	0.178205	0.123616	1	0.557652	5	1	4	0.375	0.375	0.28125
group_3015		antirestriction protein ArdA	1	6	130	139	0.763359	95.8621	0.178205	0.123616	1	0.557652	5	1	4	0.375	0.375	0.34375
group_3016		hypothetical protein	1	6	130	139	0.763359	95.8621	0.178205	0.123616	1	0.557652	5	1	4	0.375	0.375	0.25
group_3017		XRE family transcriptional regulator	1	6	130	139	0.763359	95.8621	0.178205	0.123616	1	0.557652	5	1	4	0.375	0.375	0.375
group_3018		DNA translocase FtsK	1	6	130	139	0.763359	95.8621	0.178205	0.123616	1	0.557652	5	1	4	0.375	0.375	0.375
group_3019		YdcP family protein	1	6	130	139	0.763359	95.8621	0.178205	0.123616	1	0.557652	5	1	4	0.375	0.375	0.46875
group_3020		YdcP family protein	1	6	130	139	0.763359	95.8621	0.178205	0.123616	1	0.557652	5	1	4	0.375	0.375	0.375
group_3097		hypothetical protein	1	6	130	139	0.763359	95.8621	0.178205	0.123616	1	0.557652	6	1	5	0.21875	0.21875	0.205882
group_3218		superantigen-like protein SSL7	1	6	130	139	0.763359	95.8621	0.178205	0.123616	1	0.557652	2	1	1	1	1	1
group_3353		hypothetical protein	1	6	130	139	0.763359	95.8621	0.178205	0.123616	1	0.557652	2	0	2	0.5	0.5	0.4375
group_2674		phage holin	14	25	117	120	10.687	82.7586	0.574359	0.123994	1	0.557652	13	10	7	0.0922852	1	0.164557
group_3003		hypothetical protein	0	4	131	141	0	97.2414	0	0.124208	1	0.557652	4	0	4	0.125	0.125	0.0891089
group_3175		hypothetical protein	0	4	131	141	0	97.2414	0	0.124208	1	0.557652	3	0	3	0.25	0.25	0.2
group_3303		hypothetical protein	0	4	131	141	0	97.2414	0	0.124208	1	0.557652	2	0	2	0.5	0.5	0.3125
group_3324		N-acetyltransferase	0	4	131	141	0	97.2414	0	0.124208	1	0.557652	2	0	2	0.5	0.5	0.53125
group_3325		hypothetical protein	0	4	131	141	0	97.2414	0	0.124208	1	0.557652	2	0	2	0.5	0.5	0.375
group_3326		hypothetical protein	0	4	131	141	0	97.2414	0	0.124208	1	0.557652	2	0	2	0.5	0.5	0.46875
group_1147		complement inhibitor SCIN-A	124	129	7	16	94.6565	11.0345	2.19712	0.125651	1	0.560266	12	9	4	0.145996	0.387695	0.138614
group_1200		tRNA-Arg(acg)	124	129	7	16	94.6565	11.0345	2.19712	0.125651	1	0.560266	16	13	6	0.0212708	0.454498	0.019802
group_1813		tRNA-Leu(taa)	124	129	7	16	94.6565	11.0345	2.19712	0.125651	1	0.560266	16	13	6	0.0212708	0.454498	0.039604
group_4256		tRNA-Pro(tgg)	124	129	7	16	94.6565	11.0345	2.19712	0.125651	1	0.560266	16	13	6	0.0212708	0.454498	0.0693069
group_816		hypothetical protein	7	16	124	129	5.34351	88.9655	0.455141	0.125651	1	0.560266	13	5	9	0.266846	0.581055	0.53125
group_247		RusA family crossover junction endodeoxyribonuclease	93	90	38	55	70.9924	37.931	1.49561	0.127363	1	0.567121	27	9	21	0.00592461	0.122078	0.00990099
group_266		hypothetical protein	79	101	52	44	60.3053	30.3448	0.661843	0.128719	1	0.572377	22	14	16	0.0524788	0.286279	0.183333
group_389		site-specific integrase	58	51	73	94	44.2748	64.8276	1.46441	0.139491	1	0.617901	21	10	15	0.0783539	1	0.28125
group_264		tandem-type lipoprotein	5	12	126	133	3.81679	91.7241	0.439815	0.139906	1	0.617901	5	2	5	0.0625	1	0.18
group_2828		hypothetical protein	5	12	126	133	3.81679	91.7241	0.439815	0.139906	1	0.617901	9	5	5	1	1	0.40625
group_3125		WYL domain-containing protein	5	12	126	133	3.81679	91.7241	0.439815	0.139906	1	0.617901	5	2	4	0.375	1	0.46875
group_3126		RibD family protein	5	12	126	133	3.81679	91.7241	0.439815	0.139906	1	0.617901	5	2	4	0.375	1	0.625
group_2440		ABC transporter permease	85	81	46	64	64.8855	44.1379	1.46001	0.140472	1	0.619561	43	21	31	0.00540157	1	0.0990099
group_115		phage tail protein	123	128	8	17	93.8931	11.7241	2.04199	0.141013	1	0.621105	13	10	5	0.0922852	0.581055	0.0891089
group_40		N-acetylmuramoyl-L-alanine amidase	128	136	3	9	97.7099	6.2069	2.82353	0.14346	1	0.62428	7	6	2	0.125	0.453125	0.0693069
group_1314		hypothetical protein	3	9	128	136	2.29008	93.7931	0.354167	0.14346	1	0.62428	3	1	3	0.25	1	0.59375
group_1925		hypothetical protein	3	9	128	136	2.29008	93.7931	0.354167	0.14346	1	0.62428	3	3	3	0.25	0.25	0.5625
group_1931		pathogenicity island protein	3	9	128	136	2.29008	93.7931	0.354167	0.14346	1	0.62428	5	3	3	1	1	0.5
group_2022		hypothetical protein	3	9	128	136	2.29008	93.7931	0.354167	0.14346	1	0.62428	3	1	3	0.25	1	0.6875
group_2597		Abi family protein	3	9	128	136	2.29008	93.7931	0.354167	0.14346	1	0.62428	3	3	3	0.25	0.25	0.625
group_3141		hypothetical protein	3	9	128	136	2.29008	93.7931	0.354167	0.14346	1	0.62428	4	2	3	0.625	1	0.625
group_395		protein rep	3	9	128	136	2.29008	93.7931	0.354167	0.14346	1	0.62428	4	3	1	0.625	0.625	0.5625
group_837		hypothetical protein	3	9	128	136	2.29008	93.7931	0.354167	0.14346	1	0.62428	8	3	6	0.289062	0.726562	0.1875
group_1266		AAA domain-containing protein	32	48	99	97	24.4275	66.8966	0.653199	0.1437	1	0.624489	29	18	18	0.264931	0.264931	0.40625
group_2043		RinA family phage transcriptional activator	12	22	119	123	9.16031	84.8276	0.563789	0.145147	1	0.629939	10	9	4	0.0214844	0.753906	0.049505
group_740		Txe/YoeB family addiction module toxin	125	143	6	2	95.4198	1.37931	0.291375	0.155704	1	0.670392	7	1	6	0.125	0.125	0.0792079
group_952		ribonuclease HI family protein	125	143	6	2	95.4198	1.37931	0.291375	0.155704	1	0.670392	2	1	2	0.5	1	0.46875
aph(2'')-Ia		aminoglycoside O-phosphotransferase APH(2'')-Ia	6	2	125	143	4.58015	98.6207	3.432	0.155704	1	0.670392	8	6	2	0.289062	0.289062	0.118812
group_1936		GNAT family N-acetyltransferase	6	2	125	143	4.58015	98.6207	3.432	0.155704	1	0.670392	8	6	2	0.289062	0.289062	0.21875
group_575		tandem-type lipoprotein	6	2	125	143	4.58015	98.6207	3.432	0.155704	1	0.670392	4	3	1	0.625	0.625	0.375
group_888		ribonuclease HI family protein	6	2	125	143	4.58015	98.6207	3.432	0.155704	1	0.670392	2	2	1	0.5	1	0.46875
group_1886		hypothetical protein	83	104	48	41	63.3588	28.2759	0.681691	0.156676	1	0.671911	17	11	13	0.0490417	0.332306	0.128713
group_202		phage major tail protein%2C TP901-1 family protein	83	104	48	41	63.3588	28.2759	0.681691	0.156676	1	0.671911	17	11	13	0.0490417	0.332306	0.18
group_560		phage tail family protein	83	104	48	41	63.3588	28.2759	0.681691	0.156676	1	0.671911	17	11	13	0.0490417	0.332306	0.118812
ssb_2		single-stranded DNA-binding protein	112	114	19	31	85.4962	21.3793	1.60295	0.160098	1	0.685683	25	16	17	0.107752	0.229523	0.0594059
group_1256		restriction endonuclease	14	24	117	121	10.687	83.4483	0.603276	0.166756	1	0.712326	13	8	7	0.581055	1	0.8125
group_2508		helix-turn-helix domain-containing protein	14	24	117	121	10.687	83.4483	0.603276	0.166756	1	0.712326	13	8	7	0.581055	1	0.65625
group_509		type II toxin-antitoxin system PemK/MazF family toxin	127	135	4	10	96.9466	6.89655	2.35185	0.176376	1	0.741231	5	4	3	0.375	1	0.65625
group_1280		virulence-associated protein E	4	10	127	135	3.05344	93.1034	0.425197	0.176376	1	0.741231	6	3	4	0.6875	1	0.46875
group_2632		hypothetical protein	4	10	127	135	3.05344	93.1034	0.425197	0.176376	1	0.741231	6	3	4	0.6875	1	0.5
cadC		Cd(II)/Pb(II)/Zn(II)-sensing metalloregulatory transcriptional repressor CadC	4	10	127	135	3.05344	93.1034	0.425197	0.176376	1	0.741231	4	2	4	0.125	1	0.6875
cadA		cadmium-translocating P-type ATPase CadA	4	10	127	135	3.05344	93.1034	0.425197	0.176376	1	0.741231	4	2	4	0.125	1	0.59375
group_878		replication initiator protein A	4	10	127	135	3.05344	93.1034	0.425197	0.176376	1	0.741231	4	2	4	0.125	1	0.5625
group_879		hypothetical protein	4	10	127	135	3.05344	93.1034	0.425197	0.176376	1	0.741231	4	2	4	0.125	1	0.75
group_1272		hypothetical protein	2	7	129	138	1.52672	95.1724	0.305648	0.177622	1	0.741231	2	2	2	0.5	0.5	0.75
group_1328		hypothetical protein	2	7	129	138	1.52672	95.1724	0.305648	0.177622	1	0.741231	1	1	1	1	1	1
group_2660		LexA family transcriptional regulator	2	7	129	138	1.52672	95.1724	0.305648	0.177622	1	0.741231	4	1	3	0.625	0.625	0.8125
group_2661		hypothetical protein	2	7	129	138	1.52672	95.1724	0.305648	0.177622	1	0.741231	4	1	3	0.625	0.625	0.875
group_3043		hypothetical protein	2	7	129	138	1.52672	95.1724	0.305648	0.177622	1	0.741231	3	2	2	1	1	0.9375
group_3044		helix-turn-helix transcriptional regulator	2	7	129	138	1.52672	95.1724	0.305648	0.177622	1	0.741231	3	2	2	1	1	0.875
lacD_1		tagatose-bisphosphate aldolase	2	7	129	138	1.52672	95.1724	0.305648	0.177622	1	0.741231	1	1	1	1	1	1
group_3130		hypothetical protein	2	7	129	138	1.52672	95.1724	0.305648	0.177622	1	0.741231	1	1	1	1	1	1
group_3135		glycosyltransferase	2	7	129	138	1.52672	95.1724	0.305648	0.177622	1	0.741231	1	1	1	1	1	1
murF_1		glutamate ligase	2	7	129	138	1.52672	95.1724	0.305648	0.177622	1	0.741231	1	1	1	1	1	1
murF_2		glutamate ligase	2	7	129	138	1.52672	95.1724	0.305648	0.177622	1	0.741231	1	1	1	1	1	1
group_2006		hypothetical protein	11	20	120	125	8.39695	86.2069	0.572917	0.183571	1	0.765076	23	11	16	0.0931396	1	0.25
group_1296		hypothetical protein	4	1	127	144	3.05344	99.3103	4.53543	0.193855	1	0.785024	4	3	1	0.625	0.625	0.28125
group_2034		terminase	4	1	127	144	3.05344	99.3103	4.53543	0.193855	1	0.785024	4	3	1	0.625	0.625	0.46875
group_2511		tRNA-Val(tac)	4	1	127	144	3.05344	99.3103	4.53543	0.193855	1	0.785024	5	4	1	0.375	0.375	0.128713
group_2906		GlsB/YeaQ/YmgE family stress response membrane protein	4	1	127	144	3.05344	99.3103	4.53543	0.193855	1	0.785024	2	2	1	0.5	1	0.71875
group_1860		tRNA-Tyr(gta)	119	124	12	21	90.8397	14.4828	1.67944	0.196587	1	0.785024	25	18	11	0.0432853	0.690038	0.029703
group_44		hypothetical protein	84	104	47	41	64.1221	28.2759	0.704583	0.196813	1	0.785024	19	14	13	0.0635681	0.167068	0.21875
esxB		WXG100 family type VII secretion effector EsxB	124	142	7	3	94.6565	2.06897	0.374245	0.200181	1	0.785024	4	2	3	0.625	1	0.4375
group_776		beta-channel forming cytolysin	124	142	7	3	94.6565	2.06897	0.374245	0.200181	1	0.785024	2	1	2	0.5	1	0.46875
group_87		ribonuclease YeeF family protein	124	142	7	3	94.6565	2.06897	0.374245	0.200181	1	0.785024	4	2	3	0.625	1	0.46875
group_2124		hypothetical protein	7	3	124	142	5.34351	97.931	2.67204	0.200181	1	0.785024	10	7	3	0.34375	0.34375	0.148515
group_2753		hypothetical protein	7	3	124	142	5.34351	97.931	2.67204	0.200181	1	0.785024	2	2	1	0.5	1	0.46875
group_2026		hypothetical protein	5	11	126	134	3.81679	92.4138	0.483405	0.206306	1	0.785024	4	1	4	0.125	0.625	0.46875
group_2527		hypothetical protein	5	11	126	134	3.81679	92.4138	0.483405	0.206306	1	0.785024	7	4	3	1	1	0.75
group_2528		insertion element protein	5	11	126	134	3.81679	92.4138	0.483405	0.206306	1	0.785024	7	4	3	1	1	0.71875
dfrG		trimethoprim-resistant dihydrofolate reductase DfrG	5	11	126	134	3.81679	92.4138	0.483405	0.206306	1	0.785024	7	4	3	1	1	0.65625
group_399		hypothetical protein	5	11	126	134	3.81679	92.4138	0.483405	0.206306	1	0.785024	4	1	4	0.125	0.625	0.21875
group_582		hypothetical protein	5	11	126	134	3.81679	92.4138	0.483405	0.206306	1	0.785024	4	1	4	0.125	0.625	0.3125
group_867		hypothetical protein	5	11	126	134	3.81679	92.4138	0.483405	0.206306	1	0.785024	4	1	4	0.125	0.625	0.3125
group_829		hypothetical protein	11	6	120	139	8.39695	95.8621	2.12361	0.209216	1	0.785024	9	7	4	0.179688	1	0.138614
group_2526		replication/maintenance protein RepL	21	15	110	130	16.0305	89.6552	1.65455	0.210048	1	0.785024	31	19	13	0.281042	0.47313	0.171429
group_271		BppU family phage baseplate upper protein	53	48	78	97	40.458	66.8966	1.37313	0.213457	1	0.785024	25	14	18	0.0432853	0.690038	0.0990099
sak		hypothetical protein	122	128	9	17	93.1298	11.7241	1.80035	0.216261	1	0.785024	13	10	6	0.0922852	1	0.118812
group_1731		site-specific integrase	122	128	9	17	93.1298	11.7241	1.80035	0.216261	1	0.785024	13	10	6	0.0922852	1	0.166667
group_2957		hypothetical protein	1	5	130	140	0.763359	96.5517	0.215385	0.217272	1	0.785024	4	1	3	0.625	0.625	0.5
group_3004		hypothetical protein	1	5	130	140	0.763359	96.5517	0.215385	0.217272	1	0.785024	5	1	4	0.375	0.375	0.25
group_877		hypothetical protein	1	5	130	140	0.763359	96.5517	0.215385	0.217272	1	0.785024	5	1	4	0.375	0.375	0.28125
group_830		TIGR01741 family protein	29	23	102	122	22.1374	84.1379	1.5081	0.217969	1	0.785024	35	25	18	0.0166738	1	0.0594059
group_273		hypothetical protein	49	65	82	80	37.4046	55.1724	0.73546	0.222994	1	0.785024	34	24	20	0.0243065	0.391528	0.164384
group_92		ATPase	128	137	3	8	97.7099	5.51724	2.49148	0.223871	1	0.785024	4	2	3	0.625	1	0.71875
group_1268	sea	staphylococcal enterotoxin type A	3	8	128	137	2.29008	94.4828	0.401367	0.223871	1	0.785024	4	3	1	0.625	0.625	0.46875
group_1929		hypothetical protein	3	8	128	137	2.29008	94.4828	0.401367	0.223871	1	0.785024	2	2	2	0.5	0.5	0.90625
group_2004		hypothetical protein	3	8	128	137	2.29008	94.4828	0.401367	0.223871	1	0.785024	4	3	2	0.625	1	0.65625
group_2035		hypothetical protein	3	8	128	137	2.29008	94.4828	0.401367	0.223871	1	0.785024	6	2	4	0.6875	0.6875	0.5
group_2822		TetR family transcriptional regulator	3	8	128	137	2.29008	94.4828	0.401367	0.223871	1	0.785024	4	3	2	0.625	1	0.625
group_3334		helix-turn-helix transcriptional regulator	3	8	128	137	2.29008	94.4828	0.401367	0.223871	1	0.785024	4	2	3	0.625	1	0.5625
group_3335		helix-turn-helix transcriptional regulator	3	8	128	137	2.29008	94.4828	0.401367	0.223871	1	0.785024	4	2	3	0.625	1	0.46875
group_856		LPXTG cell wall anchor domain-containing protein	3	8	128	137	2.29008	94.4828	0.401367	0.223871	1	0.785024	3	3	2	0.25	1	0.40625
group_857		ImmA/IrrE family metallo-endopeptidase	3	8	128	137	2.29008	94.4828	0.401367	0.223871	1	0.785024	4	3	2	0.625	1	0.625
group_860		methyltransferase domain-containing protein	3	8	128	137	2.29008	94.4828	0.401367	0.223871	1	0.785024	4	3	2	0.625	1	0.8125
group_2474		LexA family transcriptional regulator	30	24	101	121	22.9008	83.4483	1.49752	0.224308	1	0.785024	23	15	12	0.21004	1	0.176471
group_817		helix-turn-helix transcriptional regulator	30	24	101	121	22.9008	83.4483	1.49752	0.224308	1	0.785024	23	15	12	0.21004	1	0.212121
ebh		hyperosmolarity resistance protein Ebh	129	145	2	0	98.4733	0	0	0.224374	1	0.785024	1	0	1	1	1	0.75
cls_2		cardiolipin synthase	129	145	2	0	98.4733	0	0	0.224374	1	0.785024	2	0	2	0.5	0.5	0.21875
group_123		hypothetical protein	129	145	2	0	98.4733	0	0	0.224374	1	0.785024	2	0	2	0.5	0.5	0.375
group_1422		hypothetical protein	129	145	2	0	98.4733	0	0	0.224374	1	0.785024	2	0	2	0.5	0.5	0.34375
group_1693		type II toxin-antitoxin system Phd/YefM family antitoxin	129	145	2	0	98.4733	0	0	0.224374	1	0.785024	2	0	2	0.5	0.5	0.2
group_1848	brnQ_3	branched-chain amino acid transport system II carrier protein	129	145	2	0	98.4733	0	0	0.224374	1	0.785024	2	0	2	0.5	0.5	0.3125
group_2231		FeoB-associated Cys-rich membrane protein	129	145	2	0	98.4733	0	0	0.224374	1	0.785024	2	0	2	0.5	0.5	0.212121
group_2232		ferrous iron transport protein A	129	145	2	0	98.4733	0	0	0.224374	1	0.785024	1	0	1	1	1	0.6875
group_2316		energy-coupling factor transporter ATPase	129	145	2	0	98.4733	0	0	0.224374	1	0.785024	2	0	2	0.5	0.5	0.2
yidC		membrane protein insertase YidC	129	145	2	0	98.4733	0	0	0.224374	1	0.785024	2	0	2	0.5	0.5	0.212121
group_432		MerR family transcriptional regulator	129	145	2	0	98.4733	0	0	0.224374	1	0.785024	2	0	2	0.5	0.5	0.205882
group_1265		hypothetical protein	2	0	129	145	1.52672	100	inf	0.224374	1	0.785024	2	2	0	0.5	0.5	0.21875
group_1362		hypothetical protein	2	0	129	145	1.52672	100	inf	0.224374	1	0.785024	2	2	0	0.5	0.5	0.28125
group_1924		type I restriction endonuclease subunit R	2	0	129	145	1.52672	100	inf	0.224374	1	0.785024	2	2	0	0.5	0.5	0.21875
group_1934		site-specific DNA-methyltransferase	2	0	129	145	1.52672	100	inf	0.224374	1	0.785024	2	2	0	0.5	0.5	0.28125
group_1935		GNAT family N-acetyltransferase	2	0	129	145	1.52672	100	inf	0.224374	1	0.785024	2	2	0	0.5	0.5	0.194444
group_2127		hypothetical protein	2	0	129	145	1.52672	100	inf	0.224374	1	0.785024	1	1	0	1	1	0.53125
group_2129		complement inhibitor SCIN family protein	2	0	129	145	1.52672	100	inf	0.224374	1	0.785024	1	1	0	1	1	0.75
group_2130		type I restriction endonuclease subunit R	2	0	129	145	1.52672	100	inf	0.224374	1	0.785024	2	2	0	0.5	0.5	0.25
group_2131		hypothetical protein	2	0	129	145	1.52672	100	inf	0.224374	1	0.785024	2	2	0	0.5	0.5	0.25
group_2132		lipase	2	0	129	145	1.52672	100	inf	0.224374	1	0.785024	2	2	0	0.5	0.5	0.25
group_2133		hypothetical protein	2	0	129	145	1.52672	100	inf	0.224374	1	0.785024	2	2	0	0.5	0.5	0.16092
group_2134		hypothetical protein	2	0	129	145	1.52672	100	inf	0.224374	1	0.785024	2	2	0	0.5	0.5	0.28125
group_2135		hypothetical protein	2	0	129	145	1.52672	100	inf	0.224374	1	0.785024	2	2	0	0.5	0.5	0.21875
group_2136		hypothetical protein	2	0	129	145	1.52672	100	inf	0.224374	1	0.785024	2	2	0	0.5	0.5	0.34375
group_2137		hypothetical protein	2	0	129	145	1.52672	100	inf	0.224374	1	0.785024	2	2	0	0.5	0.5	0.210526
group_2138		hypothetical protein	2	0	129	145	1.52672	100	inf	0.224374	1	0.785024	2	2	0	0.5	0.5	0.28125
group_2139		host-nuclease inhibitor Gam family protein	2	0	129	145	1.52672	100	inf	0.224374	1	0.785024	2	2	0	0.5	0.5	0.169014
group_2140		hypothetical protein	2	0	129	145	1.52672	100	inf	0.224374	1	0.785024	2	2	0	0.5	0.5	0.25
group_2142		superantigen-like protein SSL10	2	0	129	145	1.52672	100	inf	0.224374	1	0.785024	2	2	0	0.5	0.5	0.190476
group_2143		ABC transporter permease	2	0	129	145	1.52672	100	inf	0.224374	1	0.785024	2	2	0	0.5	0.5	0.3125
group_2147		replication initiation factor domain-containing protein	2	0	129	145	1.52672	100	inf	0.224374	1	0.785024	2	2	0	0.5	0.5	0.28125
group_2545		hypothetical protein	2	0	129	145	1.52672	100	inf	0.224374	1	0.785024	2	2	0	0.5	0.5	0.3125
group_2549		ISL3-like element ISSau8 family transposase	2	0	129	145	1.52672	100	inf	0.224374	1	0.785024	2	2	0	0.5	0.5	0.3125
group_2561		hypothetical protein	2	0	129	145	1.52672	100	inf	0.224374	1	0.785024	2	2	0	0.5	0.5	0.28125
group_2586		hypothetical protein	2	0	129	145	1.52672	100	inf	0.224374	1	0.785024	2	2	0	0.5	0.5	0.40625
group_2591		SAM-dependent DNA methyltransferase	2	0	129	145	1.52672	100	inf	0.224374	1	0.785024	2	2	0	0.5	0.5	0.188679
group_2602		superantigen-like protein SSL7	2	0	129	145	1.52672	100	inf	0.224374	1	0.785024	2	2	0	0.5	0.5	0.25
group_2625		tandem-type lipoprotein	2	0	129	145	1.52672	100	inf	0.224374	1	0.785024	2	2	0	0.5	0.5	0.3125
group_2637		hypothetical protein	2	0	129	145	1.52672	100	inf	0.224374	1	0.785024	2	2	0	0.5	0.5	0.21875
group_2652		IS256-like element IS256 family transposase	2	0	129	145	1.52672	100	inf	0.224374	1	0.785024	2	2	0	0.5	0.5	0.25
group_2705		MerR family transcriptional regulator	2	0	129	145	1.52672	100	inf	0.224374	1	0.785024	2	2	0	0.5	0.5	0.34375
group_2797		hypothetical protein	2	0	129	145	1.52672	100	inf	0.224374	1	0.785024	2	2	0	0.5	0.5	0.375
group_2826		LysR family transcriptional regulator	2	0	129	145	1.52672	100	inf	0.224374	1	0.785024	2	2	0	0.5	0.5	0.21875
group_2827		YeiH family protein	2	0	129	145	1.52672	100	inf	0.224374	1	0.785024	2	2	0	0.5	0.5	0.25
group_2860		hypothetical protein	2	0	129	145	1.52672	100	inf	0.224374	1	0.785024	2	2	0	0.5	0.5	0.375
group_2956		hypothetical protein	2	0	129	145	1.52672	100	inf	0.224374	1	0.785024	2	2	0	0.5	0.5	0.3125
group_2968		hypothetical protein	2	0	129	145	1.52672	100	inf	0.224374	1	0.785024	1	1	0	1	1	0.71875
group_2981		hypothetical protein	2	0	129	145	1.52672	100	inf	0.224374	1	0.785024	2	2	0	0.5	0.5	0.18
group_3709		adenylate/guanylate cyclase domain-containing protein	2	0	129	145	1.52672	100	inf	0.224374	1	0.785024	2	2	0	0.5	0.5	0.108911
group_3710		SAM-dependent DNA methyltransferase	2	0	129	145	1.52672	100	inf	0.224374	1	0.785024	2	2	0	0.5	0.5	0.28125
group_3711		restriction endonuclease subunit S	2	0	129	145	1.52672	100	inf	0.224374	1	0.785024	2	2	0	0.5	0.5	0.3125
group_3713		hypothetical protein	2	0	129	145	1.52672	100	inf	0.224374	1	0.785024	1	1	0	1	1	0.65625
group_3714		multidrug efflux MFS transporter	2	0	129	145	1.52672	100	inf	0.224374	1	0.785024	1	1	0	1	1	0.75
group_3715		TetR/AcrR family transcriptional regulator	2	0	129	145	1.52672	100	inf	0.224374	1	0.785024	1	1	0	1	1	0.75
group_3720		hypothetical protein	2	0	129	145	1.52672	100	inf	0.224374	1	0.785024	2	2	0	0.5	0.5	0.3125
group_3749		phage portal protein	2	0	129	145	1.52672	100	inf	0.224374	1	0.785024	2	2	0	0.5	0.5	0.194444
group_3750		PBSX family phage terminase large subunit	2	0	129	145	1.52672	100	inf	0.224374	1	0.785024	2	2	0	0.5	0.5	0.3125
group_3751		helix-turn-helix domain-containing protein	2	0	129	145	1.52672	100	inf	0.224374	1	0.785024	2	2	0	0.5	0.5	0.375
group_3752		hypothetical protein	2	0	129	145	1.52672	100	inf	0.224374	1	0.785024	2	2	0	0.5	0.5	0.194444
group_3753		nucleotide pyrophosphohydrolase	2	0	129	145	1.52672	100	inf	0.224374	1	0.785024	2	2	0	0.5	0.5	0.34375
group_3757		ATP-binding protein	2	0	129	145	1.52672	100	inf	0.224374	1	0.785024	2	2	0	0.5	0.5	0.25
group_3758		hypothetical protein	2	0	129	145	1.52672	100	inf	0.224374	1	0.785024	2	2	0	0.5	0.5	0.21875
group_3759		hypothetical protein	2	0	129	145	1.52672	100	inf	0.224374	1	0.785024	2	2	0	0.5	0.5	0.21875
group_3760		hypothetical protein	2	0	129	145	1.52672	100	inf	0.224374	1	0.785024	2	2	0	0.5	0.5	0.181818
group_3764		hypothetical protein	2	0	129	145	1.52672	100	inf	0.224374	1	0.785024	2	2	0	0.5	0.5	0.34375
group_3827		transposase	2	0	129	145	1.52672	100	inf	0.224374	1	0.785024	2	2	0	0.5	0.5	0.34375
group_3863		ATP-binding cassette domain-containing protein	2	0	129	145	1.52672	100	inf	0.224374	1	0.785024	2	2	0	0.5	0.5	0.28125
group_3909		hypothetical protein	2	0	129	145	1.52672	100	inf	0.224374	1	0.785024	2	2	0	0.5	0.5	0.25
group_3940		YolD-like family protein	2	0	129	145	1.52672	100	inf	0.224374	1	0.785024	2	2	0	0.5	0.5	0.28125
group_3941		hypothetical protein	2	0	129	145	1.52672	100	inf	0.224374	1	0.785024	2	2	0	0.5	0.5	0.3125
group_3943		helix-turn-helix domain-containing protein	2	0	129	145	1.52672	100	inf	0.224374	1	0.785024	2	2	0	0.5	0.5	0.2
group_3944		restriction endonuclease	2	0	129	145	1.52672	100	inf	0.224374	1	0.785024	2	2	0	0.5	0.5	0.2
rarD_2		EamA family transporter RarD	2	0	129	145	1.52672	100	inf	0.224374	1	0.785024	1	1	0	1	1	0.625
group_3978		replication initiation factor domain-containing protein	2	0	129	145	1.52672	100	inf	0.224374	1	0.785024	2	2	0	0.5	0.5	0.25
group_3987		hypothetical protein	2	0	129	145	1.52672	100	inf	0.224374	1	0.785024	1	1	0	1	1	0.65625
group_3988		hypothetical protein	2	0	129	145	1.52672	100	inf	0.224374	1	0.785024	1	1	0	1	1	0.625
group_3989		hypothetical protein	2	0	129	145	1.52672	100	inf	0.224374	1	0.785024	1	1	0	1	1	0.5625
group_3990		helix-turn-helix domain-containing protein	2	0	129	145	1.52672	100	inf	0.224374	1	0.785024	1	1	0	1	1	0.78125
group_3991		hypothetical protein	2	0	129	145	1.52672	100	inf	0.224374	1	0.785024	1	1	0	1	1	0.65625
group_3993		hypothetical protein	2	0	129	145	1.52672	100	inf	0.224374	1	0.785024	1	1	0	1	1	0.71875
group_3994		superantigen-like protein SSL7	2	0	129	145	1.52672	100	inf	0.224374	1	0.785024	1	1	0	1	1	0.71875
group_3995		superantigen-like protein SSL4	2	0	129	145	1.52672	100	inf	0.224374	1	0.785024	1	1	0	1	1	0.71875
group_3996		superantigen-like protein SSL3	2	0	129	145	1.52672	100	inf	0.224374	1	0.785024	1	1	0	1	1	0.6875
group_3997		ATP-binding protein	2	0	129	145	1.52672	100	inf	0.224374	1	0.785024	1	1	0	1	1	0.78125
group_3998		hypothetical protein	2	0	129	145	1.52672	100	inf	0.224374	1	0.785024	1	1	0	1	1	0.75
group_3999		hypothetical protein	2	0	129	145	1.52672	100	inf	0.224374	1	0.785024	1	1	0	1	1	0.875
group_4000		hypothetical protein	2	0	129	145	1.52672	100	inf	0.224374	1	0.785024	1	1	0	1	1	0.90625
group_4002		terminase	2	0	129	145	1.52672	100	inf	0.224374	1	0.785024	2	2	0	0.5	0.5	0.3125
group_4005		hypothetical protein	2	0	129	145	1.52672	100	inf	0.224374	1	0.785024	1	1	0	1	1	0.40625
group_4006		hypothetical protein	2	0	129	145	1.52672	100	inf	0.224374	1	0.785024	1	1	0	1	1	0.34375
group_4007		acetyltransferase	2	0	129	145	1.52672	100	inf	0.224374	1	0.785024	1	1	0	1	1	0.46875
group_4008		dUTP pyrophosphatase	2	0	129	145	1.52672	100	inf	0.224374	1	0.785024	1	1	0	1	1	0.625
group_4009		hypothetical protein	2	0	129	145	1.52672	100	inf	0.224374	1	0.785024	1	1	0	1	1	0.46875
group_4019		hypothetical protein	2	0	129	145	1.52672	100	inf	0.224374	1	0.785024	2	2	0	0.5	0.5	0.34375
group_4020		hypothetical protein	2	0	129	145	1.52672	100	inf	0.224374	1	0.785024	2	2	0	0.5	0.5	0.25
group_4048		hypothetical protein	2	0	129	145	1.52672	100	inf	0.224374	1	0.785024	2	2	0	0.5	0.5	0.28125
group_4195		hypothetical protein	2	0	129	145	1.52672	100	inf	0.224374	1	0.785024	2	2	0	0.5	0.5	0.21875
group_4199		hypothetical protein	2	0	129	145	1.52672	100	inf	0.224374	1	0.785024	2	2	0	0.5	0.5	0.25
group_2540		site-specific integrase	22	33	109	112	16.7939	77.2414	0.685015	0.230643	1	0.785024	18	14	8	0.0308838	0.814529	0.108911
group_2005		hypothetical protein	6	12	125	133	4.58015	91.7241	0.532	0.233494	1	0.785024	8	6	4	0.289062	1	0.180328
group_2976		hypothetical protein	6	12	125	133	4.58015	91.7241	0.532	0.233494	1	0.785024	13	5	8	0.581055	0.581055	0.34375
group_391		hypothetical protein	6	12	125	133	4.58015	91.7241	0.532	0.233494	1	0.785024	8	4	4	1	1	0.625
sdpA		CPBP family intramembrane metalloprotease SdpA	123	141	8	4	93.8931	2.75862	0.43617	0.238936	1	0.785024	3	2	3	0.25	1	0.375
group_1300		hypothetical protein	8	4	123	141	6.10687	97.2414	2.29268	0.238936	1	0.785024	10	8	4	0.109375	0.753906	0.019802
group_22		hypothetical protein	115	119	16	26	87.7863	17.931	1.57038	0.240077	1	0.785024	29	17	16	0.458258	0.711071	0.5625
group_1667		hypothetical protein	131	142	0	3	100	2.06897	inf	0.249209	1	0.785024	3	3	0	0.25	0.25	0.128713
group_21		hypothetical protein	131	142	0	3	100	2.06897	inf	0.249209	1	0.785024	3	3	0	0.25	0.25	0.21875
group_2367		heptaprenylglyceryl phosphate synthase	131	142	0	3	100	2.06897	inf	0.249209	1	0.785024	3	3	0	0.25	0.25	0.21875
group_317		endonuclease III domain-containing protein	131	142	0	3	100	2.06897	inf	0.249209	1	0.785024	1	1	0	1	1	0.90625
aaa		autolysin/adhesin Aaa	131	142	0	3	100	2.06897	inf	0.249209	1	0.785024	3	3	0	0.25	0.25	0.108911
group_2048		hypothetical protein	0	3	131	142	0	97.931	0	0.249209	1	0.785024	2	0	2	0.5	0.5	0.34375
group_2072		antitoxin YezG family protein	0	3	131	142	0	97.931	0	0.249209	1	0.785024	1	0	1	1	1	0.84375
group_2093		hypothetical protein	0	3	131	142	0	97.931	0	0.249209	1	0.785024	2	0	2	0.5	0.5	0.4375
group_3021		tyrosine-type recombinase/integrase	0	3	131	142	0	97.931	0	0.249209	1	0.785024	2	0	2	0.5	0.5	0.46875
group_3022		excisionase	0	3	131	142	0	97.931	0	0.249209	1	0.785024	2	0	2	0.5	0.5	0.5
group_3023		replication initiation factor domain-containing protein	0	3	131	142	0	97.931	0	0.249209	1	0.785024	2	0	2	0.5	0.5	0.3125
group_3024		hypothetical protein	0	3	131	142	0	97.931	0	0.249209	1	0.785024	2	0	2	0.5	0.5	0.375
group_3025		hypothetical protein	0	3	131	142	0	97.931	0	0.249209	1	0.785024	2	0	2	0.5	0.5	0.40625
group_3026		dihydrofolate reductase	0	3	131	142	0	97.931	0	0.249209	1	0.785024	2	0	2	0.5	0.5	0.4375
group_3033		hypothetical protein	0	3	131	142	0	97.931	0	0.249209	1	0.785024	2	0	2	0.5	0.5	0.46875
group_3034		hypothetical protein	0	3	131	142	0	97.931	0	0.249209	1	0.785024	2	0	2	0.5	0.5	0.46875
group_3035		hypothetical protein	0	3	131	142	0	97.931	0	0.249209	1	0.785024	2	0	2	0.5	0.5	0.375
group_3036		hypothetical protein	0	3	131	142	0	97.931	0	0.249209	1	0.785024	1	0	1	1	1	0.90625
group_3056		helix-turn-helix transcriptional regulator	0	3	131	142	0	97.931	0	0.249209	1	0.785024	2	0	2	0.5	0.5	0.59375
hxlB_2		6-phospho-3-hexuloisomerase	0	3	131	142	0	97.931	0	0.249209	1	0.785024	2	0	2	0.5	0.5	0.46875
hxlA_2		3-hexulose-6-phosphate synthase	0	3	131	142	0	97.931	0	0.249209	1	0.785024	2	0	2	0.5	0.5	0.46875
group_3059		glucose-6-phosphate isomerase	0	3	131	142	0	97.931	0	0.249209	1	0.785024	2	0	2	0.5	0.5	0.4375
gndA_2		NADP-dependent phosphogluconate dehydrogenase	0	3	131	142	0	97.931	0	0.249209	1	0.785024	2	0	2	0.5	0.5	0.4375
group_3061		glucose-6-phosphate dehydrogenase	0	3	131	142	0	97.931	0	0.249209	1	0.785024	2	0	2	0.5	0.5	0.3125
group_3166		hypothetical protein	0	3	131	142	0	97.931	0	0.249209	1	0.785024	3	0	3	0.25	0.25	0.0990099
group_3167		host-nuclease inhibitor Gam family protein	0	3	131	142	0	97.931	0	0.249209	1	0.785024	3	0	3	0.25	0.25	0.138614
group_3168		ATP-binding protein	0	3	131	142	0	97.931	0	0.249209	1	0.785024	3	0	3	0.25	0.25	0.3125
group_3169		hypothetical protein	0	3	131	142	0	97.931	0	0.249209	1	0.785024	3	0	3	0.25	0.25	0.21875
group_3197		hypothetical protein	0	3	131	142	0	97.931	0	0.249209	1	0.785024	2	0	2	0.5	0.5	0.46875
group_3198		hypothetical protein	0	3	131	142	0	97.931	0	0.249209	1	0.785024	2	0	2	0.5	0.5	0.28125
group_3199		hypothetical protein	0	3	131	142	0	97.931	0	0.249209	1	0.785024	2	0	2	0.5	0.5	0.4375
group_3200		hypothetical protein	0	3	131	142	0	97.931	0	0.249209	1	0.785024	2	0	2	0.5	0.5	0.34375
group_3209		site-specific integrase	0	3	131	142	0	97.931	0	0.249209	1	0.785024	1	0	1	1	1	0.9375
group_3210		hypothetical protein	0	3	131	142	0	97.931	0	0.249209	1	0.785024	1	0	1	1	1	0.875
group_3211		hypothetical protein	0	3	131	142	0	97.931	0	0.249209	1	0.785024	1	0	1	1	1	0.75
group_3212		hypothetical protein	0	3	131	142	0	97.931	0	0.249209	1	0.785024	1	0	1	1	1	0.875
group_3213		hypothetical protein	0	3	131	142	0	97.931	0	0.249209	1	0.785024	1	0	1	1	1	1
group_3214		hypothetical protein	0	3	131	142	0	97.931	0	0.249209	1	0.785024	1	0	1	1	1	0.90625
group_3215		ImmA/IrrE family metallo-endopeptidase	0	3	131	142	0	97.931	0	0.249209	1	0.785024	1	0	1	1	1	0.96875
group_3216		FRG domain-containing protein	0	3	131	142	0	97.931	0	0.249209	1	0.785024	1	0	1	1	1	0.90625
group_3219		IS1182 family transposase	0	3	131	142	0	97.931	0	0.249209	1	0.785024	1	0	1	1	1	0.875
group_3260		hypothetical protein	0	3	131	142	0	97.931	0	0.249209	1	0.785024	3	0	3	0.25	0.25	0.183673
group_3337		hypothetical protein	0	3	131	142	0	97.931	0	0.249209	1	0.785024	1	0	1	1	1	0.90625
group_3338		hypothetical protein	0	3	131	142	0	97.931	0	0.249209	1	0.785024	1	0	1	1	1	0.96875
group_3339		TIGR01741 family protein	0	3	131	142	0	97.931	0	0.249209	1	0.785024	1	0	1	1	1	0.9375
group_1945		hypothetical protein	18	13	113	132	13.7405	91.0345	1.61743	0.253239	1	0.785024	14	8	9	0.42395	0.790527	0.59375
group_1288		lactococcin 972 family bacteriocin	7	14	124	131	5.34351	90.3448	0.528226	0.255428	1	0.785024	9	7	4	0.179688	1	0.191489
group_1963		ABC transporter ATP-binding protein	7	14	124	131	5.34351	90.3448	0.528226	0.255428	1	0.785024	9	7	4	0.179688	1	0.191489
group_1964		bacteriocin-associated integral membrane family protein	7	14	124	131	5.34351	90.3448	0.528226	0.255428	1	0.785024	9	7	4	0.179688	1	0.25
group_2693		YxeA family protein	7	14	124	131	5.34351	90.3448	0.528226	0.255428	1	0.785024	9	7	4	0.179688	1	0.205882
group_1341		CPBP family intramembrane metalloprotease	5	2	126	143	3.81679	98.6207	2.8373	0.2622	1	0.785024	1	1	1	1	1	1
group_1919		nitric oxide reductase	5	2	126	143	3.81679	98.6207	2.8373	0.2622	1	0.785024	3	2	1	1	1	0.5625
group_1988		terminase	5	2	126	143	3.81679	98.6207	2.8373	0.2622	1	0.785024	7	5	2	0.453125	0.453125	0.183673
group_2096	vraH	peptide resistance ABC transporter activity modulator VraH	5	2	126	143	3.81679	98.6207	2.8373	0.2622	1	0.785024	7	5	2	0.453125	0.453125	0.2
group_2101		hypothetical protein	5	2	126	143	3.81679	98.6207	2.8373	0.2622	1	0.785024	1	1	1	1	1	1
group_2102		RNA polymerase sigma factor	5	2	126	143	3.81679	98.6207	2.8373	0.2622	1	0.785024	1	1	1	1	1	0.96875
group_2104		CPBP family intramembrane metalloprotease	5	2	126	143	3.81679	98.6207	2.8373	0.2622	1	0.785024	1	1	1	1	1	1
group_2109		sensor histidine kinase	5	2	126	143	3.81679	98.6207	2.8373	0.2622	1	0.785024	1	1	1	1	1	1
group_2110		hypothetical protein	5	2	126	143	3.81679	98.6207	2.8373	0.2622	1	0.785024	1	1	1	1	1	1
group_2777		phage head closure protein	5	2	126	143	3.81679	98.6207	2.8373	0.2622	1	0.785024	7	5	2	0.453125	0.453125	0.16092
group_3398		MFS transporter	5	2	126	143	3.81679	98.6207	2.8373	0.2622	1	0.785024	1	1	1	1	1	1
group_3428		hypothetical protein	5	2	126	143	3.81679	98.6207	2.8373	0.2622	1	0.785024	1	1	1	1	1	1
group_3430		type 1 glutamine amidotransferase	5	2	126	143	3.81679	98.6207	2.8373	0.2622	1	0.785024	1	1	1	1	1	1
group_3444		ABC transporter permease	5	2	126	143	3.81679	98.6207	2.8373	0.2622	1	0.785024	1	1	1	1	1	1
group_3445		ABC transporter ATP-binding protein	5	2	126	143	3.81679	98.6207	2.8373	0.2622	1	0.785024	1	1	1	1	1	0.96875
group_3448		tyrosine-type recombinase/integrase	5	2	126	143	3.81679	98.6207	2.8373	0.2622	1	0.785024	1	1	1	1	1	1
group_3449		hypothetical protein	5	2	126	143	3.81679	98.6207	2.8373	0.2622	1	0.785024	1	1	1	1	1	1
group_3454		hypothetical protein	5	2	126	143	3.81679	98.6207	2.8373	0.2622	1	0.785024	1	1	1	1	1	1
group_3462		ATP synthase subunit I	5	2	126	143	3.81679	98.6207	2.8373	0.2622	1	0.785024	1	1	1	1	1	1
group_3465	isaB	immunodominant staphylococcal antigen IsaB	5	2	126	143	3.81679	98.6207	2.8373	0.2622	1	0.785024	1	1	1	1	1	0.9375
group_3466	aur	zinc metalloproteinase aureolysin	5	2	126	143	3.81679	98.6207	2.8373	0.2622	1	0.785024	1	1	1	1	1	0.96875
group_3467	fmtA	teichoic acid D-Ala esterase FmtA	5	2	126	143	3.81679	98.6207	2.8373	0.2622	1	0.785024	1	1	1	1	1	1
group_840		hypothetical protein	5	2	126	143	3.81679	98.6207	2.8373	0.2622	1	0.785024	1	1	1	1	1	1
group_884		hypothetical protein	5	2	126	143	3.81679	98.6207	2.8373	0.2622	1	0.785024	1	1	1	1	1	1
group_1567		ABC transporter ATP-binding protein	126	143	5	2	96.1832	1.37931	0.352448	0.2622	1	0.785024	1	1	1	1	1	1
group_1568		sensor histidine kinase	126	143	5	2	96.1832	1.37931	0.352448	0.2622	1	0.785024	1	1	1	1	1	1
group_1695		sirohydrochlorin chelatase	126	143	5	2	96.1832	1.37931	0.352448	0.2622	1	0.785024	1	1	1	1	1	1
group_214		GNAT family N-acetyltransferase	126	143	5	2	96.1832	1.37931	0.352448	0.2622	1	0.785024	4	1	3	0.625	0.625	0.4375
aur		zinc metalloproteinase aureolysin	126	143	5	2	96.1832	1.37931	0.352448	0.2622	1	0.785024	1	1	1	1	1	1
group_2255		tyrosine-type recombinase/integrase	126	143	5	2	96.1832	1.37931	0.352448	0.2622	1	0.785024	1	1	1	1	1	1
group_2256		hypothetical protein	126	143	5	2	96.1832	1.37931	0.352448	0.2622	1	0.785024	1	1	1	1	1	1
group_2257		hypothetical protein	126	143	5	2	96.1832	1.37931	0.352448	0.2622	1	0.785024	1	1	1	1	1	1
sasC		LPXTG-anchored repetitive surface protein SasC	126	143	5	2	96.1832	1.37931	0.352448	0.2622	1	0.785024	1	1	1	1	1	1
efb		complement convertase inhibitor Efb	126	143	5	2	96.1832	1.37931	0.352448	0.2622	1	0.785024	1	1	1	1	1	1
group_411		superantigen-like protein SSL14	126	143	5	2	96.1832	1.37931	0.352448	0.2622	1	0.785024	3	1	2	1	1	0.5625
lukH		bi-component leukocidin LukGH subunit H	126	143	5	2	96.1832	1.37931	0.352448	0.2622	1	0.785024	3	1	2	1	1	0.71875
group_538		MFS transporter	126	143	5	2	96.1832	1.37931	0.352448	0.2622	1	0.785024	1	1	1	1	1	0.96875
group_745		hypothetical protein	126	143	5	2	96.1832	1.37931	0.352448	0.2622	1	0.785024	1	1	1	1	1	1
group_897		hypothetical protein	126	143	5	2	96.1832	1.37931	0.352448	0.2622	1	0.785024	1	1	1	1	1	1
isaB		immunodominant staphylococcal antigen IsaB	126	143	5	2	96.1832	1.37931	0.352448	0.2622	1	0.785024	1	1	1	1	1	1
group_999		FtsX-like permease family protein	126	143	5	2	96.1832	1.37931	0.352448	0.2622	1	0.785024	1	1	1	1	1	1
group_59		phage antirepressor KilAC domain-containing protein	79	97	52	48	60.3053	33.1034	0.751784	0.262221	1	0.785024	26	17	16	0.168638	0.32694	0.4375
group_1507		CHAP domain-containing protein	127	136	4	9	96.9466	6.2069	2.1011	0.263583	1	0.785024	10	7	4	0.34375	0.753906	0.212121
group_1282		DDE-type integrase/transposase/recombinase	4	9	127	136	3.05344	93.7931	0.475941	0.263583	1	0.785024	7	3	5	0.453125	1	0.25
group_2001		alpha/beta hydrolase	4	9	127	136	3.05344	93.7931	0.475941	0.263583	1	0.785024	4	3	3	0.625	0.625	0.78125
group_2598		hypothetical protein	4	9	127	136	3.05344	93.7931	0.475941	0.263583	1	0.785024	4	3	3	0.625	0.625	0.625
group_2615	ecb	complement convertase inhibitor Ecb	4	9	127	136	3.05344	93.7931	0.475941	0.263583	1	0.785024	5	3	3	1	1	0.71875
group_2654		hypothetical protein	4	9	127	136	3.05344	93.7931	0.475941	0.263583	1	0.785024	9	3	7	0.179688	0.507812	0.25
group_2979		helix-turn-helix transcriptional regulator	4	9	127	136	3.05344	93.7931	0.475941	0.263583	1	0.785024	7	4	4	1	1	0.59375
group_1906		ATP-binding protein	37	32	94	113	28.2443	77.931	1.38996	0.266503	1	0.785024	24	15	12	0.307456	1	0.5
group_254		site-specific integrase	79	77	52	68	60.3053	46.8966	1.34166	0.273862	1	0.785024	24	9	20	0.00154388	0.307456	0.019802
group_1901		recombinase RecT	13	21	118	124	9.92366	85.5172	0.650525	0.275524	1	0.785024	15	10	8	0.301758	1	0.5
group_397		hypothetical protein	123	130	8	15	93.8931	10.3448	1.77404	0.275791	1	0.785024	12	8	5	0.387695	0.774414	0.375
group_33		hypothetical protein	67	84	64	61	51.145	42.069	0.760231	0.277329	1	0.785024	28	19	21	0.012541	0.0871586	0.0891089
group_853		phage protein	28	23	103	122	21.374	84.1379	1.44196	0.277842	1	0.785024	19	13	11	0.167068	0.647606	0.28125
group_191		IS3 family transposase	90	109	41	36	68.7023	24.8276	0.724994	0.282338	1	0.785024	28	15	20	0.0356981	0.850554	0.2
group_142		M23 family metallopeptidase	129	139	2	6	98.4733	4.13793	2.78417	0.287004	1	0.785024	3	1	2	1	1	0.625
group_288		Fic family protein	129	139	2	6	98.4733	4.13793	2.78417	0.287004	1	0.785024	3	1	2	1	1	0.84375
group_1338		hypothetical protein	2	6	129	139	1.52672	95.8621	0.359173	0.287004	1	0.785024	5	2	5	0.0625	1	0.0990099
group_1339		hypothetical protein	2	6	129	139	1.52672	95.8621	0.359173	0.287004	1	0.785024	5	2	5	0.0625	1	0.28125
group_2054		phage baseplate upper protein	2	6	129	139	1.52672	95.8621	0.359173	0.287004	1	0.785024	4	2	2	1	1	0.65625
group_2079		hypothetical protein	2	6	129	139	1.52672	95.8621	0.359173	0.287004	1	0.785024	5	2	3	1	1	0.625
group_2099		AAA family ATPase	2	6	129	139	1.52672	95.8621	0.359173	0.287004	1	0.785024	5	2	5	0.0625	1	0.0693069
group_2612		YolD-like family protein	2	6	129	139	1.52672	95.8621	0.359173	0.287004	1	0.785024	2	2	1	0.5	1	0.46875
group_2613		hypothetical protein	2	6	129	139	1.52672	95.8621	0.359173	0.287004	1	0.785024	2	2	1	0.5	1	0.40625
group_2653		hypothetical protein	2	6	129	139	1.52672	95.8621	0.359173	0.287004	1	0.785024	5	2	3	1	1	0.6875
group_2752		hypothetical protein	2	6	129	139	1.52672	95.8621	0.359173	0.287004	1	0.785024	3	2	1	1	1	0.875
group_3170		ATP-binding protein	2	6	129	139	1.52672	95.8621	0.359173	0.287004	1	0.785024	6	2	4	0.6875	0.6875	0.6875
group_1900		hypothetical protein	14	22	117	123	10.687	84.8276	0.668998	0.288363	1	0.785024	17	9	9	1	1	0.75
erm(C)		23S rRNA (adenine(2058)-N(6))-methyltransferase Erm(C)	21	16	110	129	16.0305	88.9655	1.5392	0.288522	1	0.785024	32	19	14	0.377086	0.596615	0.25
group_2514		hypothetical protein	21	16	110	129	16.0305	88.9655	1.5392	0.288522	1	0.785024	13	9	8	0.266846	0.581055	0.375
group_825		transcriptional regulator	43	39	88	106	32.8244	73.1034	1.32809	0.294219	1	0.785024	28	18	17	0.184933	0.344928	0.46875
group_4345		tRNA-Ala(tgc)	122	129	9	16	93.1298	11.0345	1.68131	0.294586	1	0.785024	17	13	8	0.0490417	1	0.0693069
group_547		hypothetical protein	121	139	10	6	92.3664	4.13793	0.522302	0.302672	1	0.785024	8	5	5	0.726562	0.726562	0.34375
group_387		hypothetical protein	24	34	107	111	18.3206	76.5517	0.73227	0.305255	1	0.785024	33	21	16	0.162756	1	0.138614
seg_2		staphylococcal enterotoxin type G	10	17	121	128	7.63359	88.2759	0.622265	0.311984	1	0.785024	12	8	6	0.387695	1	0.5625
group_394		hypothetical protein	42	55	89	90	32.0611	62.069	0.772217	0.315856	1	0.785024	24	15	16	0.15159	0.307456	0.40625
group_1540		arylamine N-acetyltransferase	125	142	6	3	95.4198	2.06897	0.440141	0.316167	1	0.785024	1	1	1	1	1	1
esaC		type VII secretion substrate EsaC	125	142	6	3	95.4198	2.06897	0.440141	0.316167	1	0.785024	3	2	2	1	1	0.625
group_1625		hypothetical protein	125	142	6	3	95.4198	2.06897	0.440141	0.316167	1	0.785024	3	2	2	1	1	0.65625
group_1685		ATP-binding cassette domain-containing protein	125	142	6	3	95.4198	2.06897	0.440141	0.316167	1	0.785024	1	1	1	1	1	1
group_2284		hypothetical protein	125	142	6	3	95.4198	2.06897	0.440141	0.316167	1	0.785024	3	2	2	1	1	0.75
group_2328		hypothetical protein	125	142	6	3	95.4198	2.06897	0.440141	0.316167	1	0.785024	1	1	1	1	1	1
splB		serine protease SplB	125	142	6	3	95.4198	2.06897	0.440141	0.316167	1	0.785024	4	2	3	0.625	1	0.53125
group_975		hypothetical protein	125	142	6	3	95.4198	2.06897	0.440141	0.316167	1	0.785024	1	1	1	1	1	1
group_1264		hypothetical protein	6	3	125	142	4.58015	97.931	2.272	0.316167	1	0.785024	6	4	3	0.6875	1	0.4375
group_1305		hypothetical protein	6	3	125	142	4.58015	97.931	2.272	0.316167	1	0.785024	1	1	1	1	1	1
group_2008		ATP-binding cassette domain-containing protein	6	3	125	142	4.58015	97.931	2.272	0.316167	1	0.785024	1	1	1	1	1	1
group_2873		NAD-dependent malic enzyme	6	3	125	142	4.58015	97.931	2.272	0.316167	1	0.785024	1	1	1	1	1	1
group_2914	traP	signal transduction protein TRAP	6	3	125	142	4.58015	97.931	2.272	0.316167	1	0.785024	1	1	1	1	1	1
group_3145		helix-turn-helix transcriptional regulator	6	3	125	142	4.58015	97.931	2.272	0.316167	1	0.785024	6	5	2	0.21875	0.6875	0.3125
group_1939		ATP-binding protein	34	30	97	115	25.9542	79.3103	1.34364	0.320141	1	0.785024	26	16	14	0.32694	0.845019	0.53125
group_2531		hypothetical protein	16	12	115	133	12.2137	91.7241	1.54203	0.321198	1	0.785024	9	6	5	0.507812	1	0.59375
group_2532		hypothetical protein	16	12	115	133	12.2137	91.7241	1.54203	0.321198	1	0.785024	9	6	5	0.507812	1	0.59375
group_4480		tRNA-Val(tac)	120	127	11	18	91.6031	12.4138	1.54617	0.328137	1	0.785024	21	15	10	0.0783539	1	0.21875
group_1257		hypothetical protein	18	27	113	118	13.7405	81.3793	0.696165	0.328261	1	0.785024	16	11	9	0.210114	0.803619	0.375
group_562		XkdX family protein	69	85	62	60	52.6718	41.3793	0.785579	0.333939	1	0.785024	32	18	24	0.00700037	0.596615	0.0693069
group_1671		HAD-IIB family hydrolase	128	138	3	7	97.7099	4.82759	2.16425	0.34119	1	0.785024	4	2	3	0.625	1	0.375
group_1316		hypothetical protein	3	7	128	138	2.29008	95.1724	0.462054	0.34119	1	0.785024	8	2	6	0.289062	0.289062	0.21875
group_2599		hypothetical protein	3	7	128	138	2.29008	95.1724	0.462054	0.34119	1	0.785024	3	3	2	0.25	1	0.4375
group_2996		hypothetical protein	3	7	128	138	2.29008	95.1724	0.462054	0.34119	1	0.785024	10	3	7	0.34375	0.34375	0.21875
group_3138		hypothetical protein	3	7	128	138	2.29008	95.1724	0.462054	0.34119	1	0.785024	2	2	1	0.5	1	0.4375
group_1949		hypothetical protein	12	19	119	126	9.16031	86.8966	0.668731	0.343176	1	0.785024	14	10	5	0.179565	0.42395	0.375
group_1950		hypothetical protein	12	19	119	126	9.16031	86.8966	0.668731	0.343176	1	0.785024	14	10	5	0.179565	0.42395	0.205882
group_2667		replication initiator protein A	12	19	119	126	9.16031	86.8966	0.668731	0.343176	1	0.785024	14	10	5	0.179565	0.42395	0.25
group_2668		hypothetical protein	12	19	119	126	9.16031	86.8966	0.668731	0.343176	1	0.785024	14	10	5	0.179565	0.42395	0.2
group_850		hypothetical protein	12	19	119	126	9.16031	86.8966	0.668731	0.343176	1	0.785024	11	9	5	0.0654297	1	0.0693069
group_1842		recombinase family protein	128	144	3	1	97.7099	0.689655	0.296296	0.348636	1	0.785024	4	1	3	0.625	0.625	0.25
group_2469		hypothetical protein	128	144	3	1	97.7099	0.689655	0.296296	0.348636	1	0.785024	3	1	3	0.25	1	0.188679
group_35		antitoxin YezG family protein	128	144	3	1	97.7099	0.689655	0.296296	0.348636	1	0.785024	4	1	3	0.625	0.625	0.205882
group_414		hypothetical protein	128	144	3	1	97.7099	0.689655	0.296296	0.348636	1	0.785024	2	1	2	0.5	1	0.46875
group_1306		dUTPase	3	1	128	144	2.29008	99.3103	3.375	0.348636	1	0.785024	4	3	1	0.625	0.625	0.375
group_1315		SulP family inorganic anion transporter	3	1	128	144	2.29008	99.3103	3.375	0.348636	1	0.785024	4	3	1	0.625	0.625	0.375
group_1982		hypothetical protein	3	1	128	144	2.29008	99.3103	3.375	0.348636	1	0.785024	3	3	1	0.25	1	0.21875
group_1986		YjdF family protein	3	1	128	144	2.29008	99.3103	3.375	0.348636	1	0.785024	3	3	1	0.25	1	0.21875
group_2542		hypothetical protein	3	1	128	144	2.29008	99.3103	3.375	0.348636	1	0.785024	2	1	1	1	1	0.90625
group_2879		hypothetical protein	3	1	128	144	2.29008	99.3103	3.375	0.348636	1	0.785024	2	2	1	0.5	1	0.46875
group_3983		hypothetical protein	3	1	128	144	2.29008	99.3103	3.375	0.348636	1	0.785024	4	3	1	0.625	0.625	0.28125
blaI		penicillinase repressor BlaI	124	132	7	13	94.6565	8.96552	1.74459	0.352798	1	0.785024	14	10	6	0.179565	0.790527	0.21875
group_1916		hypothetical protein	7	13	124	132	5.34351	91.0345	0.573201	0.352798	1	0.785024	10	6	5	0.753906	1	0.21875
group_2977		hypothetical protein	7	13	124	132	5.34351	91.0345	0.573201	0.352798	1	0.785024	14	6	9	0.42395	0.790527	0.46875
cstA		persulfide response sulfurtransferase CstA	124	133	7	12	94.6565	8.27586	1.59828	0.354572	1	0.785024	4	4	2	0.125	1	0.40625
group_1961		hypothetical protein	13	20	118	125	9.92366	86.2069	0.688559	0.357217	1	0.785024	12	10	5	0.0385742	0.774414	0.0891089
group_1940		hypothetical protein	29	25	102	120	22.1374	82.7586	1.36471	0.362402	1	0.785024	17	10	9	0.629059	1	0.625
group_41		transcriptional activator rinb-like protein	85	102	46	43	64.8855	29.6552	0.778986	0.367672	1	0.785024	25	16	15	0.229523	0.424356	0.46875
group_69		hypothetical protein	117	124	14	21	89.313	14.4828	1.41532	0.370361	1	0.785024	16	10	9	0.454498	0.803619	0.65625
group_1124		hypothetical protein	130	141	1	4	99.2366	2.75862	3.68794	0.373689	1	0.785024	4	3	1	0.625	0.625	0.34375
group_2056		hypothetical protein	1	4	130	141	0.763359	97.2414	0.271154	0.373689	1	0.785024	5	1	4	0.375	0.375	0.21875
group_2754		hypothetical protein	1	4	130	141	0.763359	97.2414	0.271154	0.373689	1	0.785024	2	1	2	0.5	1	0.75
group_3047		phage terminase small subunit P27 family protein	1	4	130	141	0.763359	97.2414	0.271154	0.373689	1	0.785024	5	1	4	0.375	0.375	0.28125
group_3048		phage terminase large subunit	1	4	130	141	0.763359	97.2414	0.271154	0.373689	1	0.785024	5	1	4	0.375	0.375	0.21875
group_3049		hypothetical protein	1	4	130	141	0.763359	97.2414	0.271154	0.373689	1	0.785024	5	1	4	0.375	0.375	0.21875
group_3050		phage portal protein	1	4	130	141	0.763359	97.2414	0.271154	0.373689	1	0.785024	5	1	4	0.375	0.375	0.21875
group_3336		hypothetical protein	1	4	130	141	0.763359	97.2414	0.271154	0.373689	1	0.785024	3	1	2	1	1	0.65625
group_767		IS3 family transposase	123	131	8	14	93.8931	9.65517	1.64313	0.374077	1	0.785024	8	7	4	0.0703125	1	0.148515
group_793		sulfite exporter TauE/SafE family protein	123	131	8	14	93.8931	9.65517	1.64313	0.374077	1	0.785024	7	6	3	0.125	1	0.21875
group_2525		tRNA-Asn(gtt)	31	27	100	118	23.6641	81.3793	1.35481	0.374861	1	0.785024	46	27	25	0.301996	0.658738	0.375
aph(3')-IIIa		aminoglycoside O-phosphotransferase APH(3')-IIIa	89	91	42	54	67.9389	37.2414	1.25746	0.378725	1	0.785024	43	19	34	0.000170155	0.542384	0.019802
group_274		hypothetical protein	25	35	106	110	19.084	75.8621	0.74124	0.380765	1	0.785024	24	13	15	0.307456	0.83882	0.65625
group_1772		YolD-like family protein	127	137	4	8	96.9466	5.51724	1.85401	0.384695	1	0.785024	6	3	4	0.6875	1	0.5625
group_1942		PLP-dependent aminotransferase family protein	4	8	127	137	3.05344	94.4828	0.53937	0.384695	1	0.785024	6	3	3	1	1	0.75
group_2852		hypothetical protein	4	8	127	137	3.05344	94.4828	0.53937	0.384695	1	0.785024	11	4	7	0.548828	0.548828	0.3125
group_1260		hypothetical protein	33	30	98	115	25.1908	79.3103	1.29082	0.392002	1	0.785024	22	13	14	0.286279	0.523467	0.46875
mupA		mupirocin-resistant isoleucine--tRNA ligase MupA	9	15	122	130	6.87023	89.6552	0.639344	0.393339	1	0.785024	13	6	7	1	1	0.875
group_849		hypothetical protein	9	15	122	130	6.87023	89.6552	0.639344	0.393339	1	0.785024	13	7	7	1	1	0.9375
splC		serine protease SplC	123	140	8	5	93.8931	3.44828	0.549107	0.396165	1	0.785024	4	2	3	0.625	1	0.65625
group_882		replication initiation protein	8	5	123	140	6.10687	96.5517	1.82114	0.396165	1	0.785024	10	7	3	0.34375	0.34375	0.25
group_827		hypothetical protein	28	38	103	107	21.374	73.7931	0.765457	0.397306	1	0.785024	21	9	16	0.0266037	0.663624	0.166667
group_546		hypothetical protein	109	126	22	19	83.2061	13.1034	0.747114	0.402377	1	0.785024	22	15	14	0.133801	0.286279	0.194444
group_248		recombinase	101	105	30	40	77.0992	27.5862	1.28254	0.407452	1	0.785024	30	12	24	0.00143091	0.361595	0.019802
msr(A)		ABC-F type ribosomal protection protein Msr(A)	101	105	30	40	77.0992	27.5862	1.28254	0.407452	1	0.785024	31	13	25	0.00087791	0.47313	0.00990099
group_70		tandem-type lipoprotein	121	129	10	16	92.3664	11.0345	1.50078	0.410873	1	0.785024	17	12	8	0.143463	1	0.2
group_1151		hypothetical protein	113	119	18	26	86.2595	17.931	1.37162	0.411033	1	0.785024	26	15	17	0.168638	0.557197	0.25
group_1887		hypothetical protein	38	35	93	110	29.0076	75.8621	1.28418	0.412723	1	0.785024	27	17	15	0.247789	0.701108	0.75
group_824		hypothetical protein	19	27	112	118	14.5038	81.3793	0.741402	0.419745	1	0.785024	19	12	10	0.359283	1	0.5625
group_246		transcriptional regulator	112	118	19	27	85.4962	18.6207	1.3488	0.419745	1	0.785024	26	15	12	0.557197	0.845019	0.71875
group_841		SDR family oxidoreductase	5	9	126	136	3.81679	93.7931	0.599647	0.420556	1	0.785024	4	2	3	0.625	1	0.875
group_1106		SDR family oxidoreductase	126	136	5	9	96.1832	6.2069	1.66765	0.420556	1	0.785024	4	3	2	0.625	1	0.53125
group_1174		GlsB/YeaQ/YmgE family stress response membrane protein	126	136	5	9	96.1832	6.2069	1.66765	0.420556	1	0.785024	4	3	3	0.625	0.625	0.96875
group_1774		hypothetical protein	126	136	5	9	96.1832	6.2069	1.66765	0.420556	1	0.785024	4	3	3	0.625	0.625	0.8125
group_2038		hypothetical protein	9	6	122	139	6.87023	95.8621	1.70902	0.426822	1	0.785024	15	9	6	0.607239	0.607239	0.191489
sej		staphylococcal enterotoxin type J	11	17	120	128	8.39695	88.2759	0.690196	0.426917	1	0.785024	13	9	6	0.266846	1	0.4375
group_1055		PTS glucose transporter subunit IIA	127	143	4	2	96.9466	1.37931	0.444056	0.42772	1	0.785024	2	1	1	1	1	0.78125
group_1128		competence protein ComK	127	143	4	2	96.9466	1.37931	0.444056	0.42772	1	0.785024	1	1	1	1	1	1
group_1677		hypothetical protein	127	143	4	2	96.9466	1.37931	0.444056	0.42772	1	0.785024	2	1	1	1	1	0.84375
group_194		hypothetical protein	127	143	4	2	96.9466	1.37931	0.444056	0.42772	1	0.785024	6	2	4	0.6875	0.6875	0.25
sasG		LPXTG-anchored surface protein SasG	127	143	4	2	96.9466	1.37931	0.444056	0.42772	1	0.785024	2	1	1	1	1	0.90625
sarT		HTH-type transcriptional regulator SarT	127	143	4	2	96.9466	1.37931	0.444056	0.42772	1	0.785024	2	1	1	1	1	0.875
group_370		hypothetical protein	127	143	4	2	96.9466	1.37931	0.444056	0.42772	1	0.785024	2	1	1	1	1	0.8125
group_47		MAP domain-containing protein	127	143	4	2	96.9466	1.37931	0.444056	0.42772	1	0.785024	2	1	1	1	1	0.84375
lukG		bi-component leukocidin LukGH subunit G	127	143	4	2	96.9466	1.37931	0.444056	0.42772	1	0.785024	2	1	1	1	1	0.84375
group_862		Hsp20/alpha crystallin family protein	127	143	4	2	96.9466	1.37931	0.444056	0.42772	1	0.785024	2	1	1	1	1	0.90625
sarU		HTH-type transcriptional regulator SarU	127	143	4	2	96.9466	1.37931	0.444056	0.42772	1	0.785024	2	1	1	1	1	0.875
group_1284		TIGR01741 family protein	4	2	127	143	3.05344	98.6207	2.25197	0.42772	1	0.785024	2	2	1	0.5	1	0.40625
group_1295		Abi family protein	4	2	127	143	3.05344	98.6207	2.25197	0.42772	1	0.785024	2	2	1	0.5	1	0.4375
group_1340		hypothetical protein	4	2	127	143	3.05344	98.6207	2.25197	0.42772	1	0.785024	2	1	1	1	1	0.875
group_1343		hypothetical protein	4	2	127	143	3.05344	98.6207	2.25197	0.42772	1	0.785024	2	1	1	1	1	0.90625
group_1345		hypothetical protein	4	2	127	143	3.05344	98.6207	2.25197	0.42772	1	0.785024	2	1	1	1	1	0.90625
group_1346		metallophosphoesterase	4	2	127	143	3.05344	98.6207	2.25197	0.42772	1	0.785024	2	1	1	1	1	0.84375
group_1351		IS3 family transposase	4	2	127	143	3.05344	98.6207	2.25197	0.42772	1	0.785024	2	1	1	1	1	0.90625
group_2100		MerR family transcriptional regulator	4	2	127	143	3.05344	98.6207	2.25197	0.42772	1	0.785024	2	1	1	1	1	0.90625
group_2103		competence protein ComK	4	2	127	143	3.05344	98.6207	2.25197	0.42772	1	0.785024	1	1	1	1	1	0.96875
group_2108		MAP domain-containing protein	4	2	127	143	3.05344	98.6207	2.25197	0.42772	1	0.785024	2	1	1	1	1	0.84375
group_2111		hypothetical protein	4	2	127	143	3.05344	98.6207	2.25197	0.42772	1	0.785024	2	1	1	1	1	0.8125
group_2113		superantigen-like protein SSL9	4	2	127	143	3.05344	98.6207	2.25197	0.42772	1	0.785024	2	1	1	1	1	0.8125
group_2763	ecb	complement convertase inhibitor Ecb	4	2	127	143	3.05344	98.6207	2.25197	0.42772	1	0.785024	3	2	1	1	1	0.71875
group_3133		hypothetical protein	4	2	127	143	3.05344	98.6207	2.25197	0.42772	1	0.785024	6	4	2	0.6875	0.6875	0.34375
group_3134		N4-gp56 family major capsid protein	4	2	127	143	3.05344	98.6207	2.25197	0.42772	1	0.785024	6	4	2	0.6875	0.6875	0.25
group_3394		Hsp20/alpha crystallin family protein	4	2	127	143	3.05344	98.6207	2.25197	0.42772	1	0.785024	2	1	1	1	1	0.90625
group_3441		hypothetical protein	4	2	127	143	3.05344	98.6207	2.25197	0.42772	1	0.785024	3	2	1	1	1	0.59375
group_3475		superantigen-like protein SSL2	4	2	127	143	3.05344	98.6207	2.25197	0.42772	1	0.785024	2	1	1	1	1	0.875
group_3484		arylamine N-acetyltransferase	4	2	127	143	3.05344	98.6207	2.25197	0.42772	1	0.785024	2	1	1	1	1	0.90625
group_587	sasC	LPXTG-anchored repetitive surface protein SasC	4	2	127	143	3.05344	98.6207	2.25197	0.42772	1	0.785024	2	1	1	1	1	0.8125
group_886		hypothetical protein	4	2	127	143	3.05344	98.6207	2.25197	0.42772	1	0.785024	3	2	1	1	1	0.65625
group_1884		RinA family phage transcriptional activator	37	48	94	97	28.2443	66.8966	0.795434	0.433955	1	0.785024	26	15	18	0.0755187	0.557197	0.40625
group_383		hypothetical protein	37	48	94	97	28.2443	66.8966	0.795434	0.433955	1	0.785024	26	16	17	0.168638	0.32694	0.53125
group_2483		hypothetical protein	49	47	82	98	37.4046	67.5862	1.24598	0.447832	1	0.785024	36	24	18	0.0652453	1	0.5625
group_984		helix-turn-helix domain-containing protein	125	135	6	10	95.4198	6.89655	1.54321	0.450748	1	0.785024	5	4	3	0.375	1	0.40625
sep		hypothetical protein	6	10	125	135	4.58015	93.1034	0.648	0.450748	1	0.785024	9	5	5	1	1	0.78125
group_373		tRNA-dihydrouridine synthase	129	140	2	5	98.4733	3.44828	2.30357	0.451413	1	0.785024	6	5	2	0.21875	0.6875	0.21875
group_3102		hypothetical protein	2	5	129	140	1.52672	96.5517	0.434109	0.451413	1	0.785024	5	2	3	1	1	0.6875
group_3103		hypothetical protein	2	5	129	140	1.52672	96.5517	0.434109	0.451413	1	0.785024	5	2	3	1	1	0.71875
group_3235	qacC	quaternary ammonium compound efflux SMR transporter QacC	2	5	129	140	1.52672	96.5517	0.434109	0.451413	1	0.785024	3	1	2	1	1	0.90625
repB		Replication protein RepB	2	5	129	140	1.52672	96.5517	0.434109	0.451413	1	0.785024	3	1	2	1	1	0.9375
group_3355		hypothetical protein	2	5	129	140	1.52672	96.5517	0.434109	0.451413	1	0.785024	1	1	1	1	1	0.96875
group_872		hypothetical protein	2	5	129	140	1.52672	96.5517	0.434109	0.451413	1	0.785024	7	2	5	0.453125	0.453125	0.212121
group_1213		protein rep	13	19	118	126	9.92366	86.8966	0.730598	0.455281	1	0.785024	15	11	5	0.118469	0.301758	0.25
group_1948		hypothetical protein	13	19	118	126	9.92366	86.8966	0.730598	0.455281	1	0.785024	15	11	5	0.118469	0.301758	0.128713
clfB		Clumping factor B	51	50	80	95	38.9313	65.5172	1.21125	0.455536	1	0.785024	58	43	24	0.000306947	0.237047	0.00990099
group_2040		XkdX family protein	25	33	106	112	19.084	77.2414	0.800457	0.46424	1	0.785024	26	18	13	0.0755187	1	0.0693069
group_831		hypothetical protein	54	67	77	78	41.2214	53.7931	0.816437	0.466264	1	0.785024	56	33	30	0.228806	0.68888	0.25
group_1001		D-alanyl-D-alanine carboxypeptidase	130	145	1	0	99.2366	0	0	0.474638	1	0.785024	1	0	1	1	1	0.6875
group_1007		flavodoxin family protein	130	145	1	0	99.2366	0	0	0.474638	1	0.785024	1	0	1	1	1	0.53125
group_1062		lipoate--protein ligase	130	145	1	0	99.2366	0	0	0.474638	1	0.785024	1	0	1	1	1	0.5
group_1067		ABC transporter permease	130	145	1	0	99.2366	0	0	0.474638	1	0.785024	1	0	1	1	1	0.4375
mobB		molybdopterin-guanine dinucleotide biosynthesis protein B	130	145	1	0	99.2366	0	0	0.474638	1	0.785024	1	0	1	1	1	0.59375
sspA		Glu-specific serine endopeptidase SspA	130	145	1	0	99.2366	0	0	0.474638	1	0.785024	1	0	1	1	1	0.375
group_1103		(deoxy)nucleoside triphosphate pyrophosphohydrolase	130	145	1	0	99.2366	0	0	0.474638	1	0.785024	1	0	1	1	1	0.46875
group_1113		ABC transporter ATP-binding protein	130	145	1	0	99.2366	0	0	0.474638	1	0.785024	1	0	1	1	1	0.5
group_1133		YtxH domain-containing protein	130	145	1	0	99.2366	0	0	0.474638	1	0.785024	1	0	1	1	1	0.4375
group_1170		NETI motif-containing protein	130	145	1	0	99.2366	0	0	0.474638	1	0.785024	1	0	1	1	1	0.4375
group_1197		protein-ADP-ribose hydrolase	130	145	1	0	99.2366	0	0	0.474638	1	0.785024	1	0	1	1	1	0.5625
group_133		Cof-type HAD-IIB family hydrolase	130	145	1	0	99.2366	0	0	0.474638	1	0.785024	1	0	1	1	1	0.375
group_1375		Nramp family divalent metal transporter	130	145	1	0	99.2366	0	0	0.474638	1	0.785024	1	0	1	1	1	0.5
pknB		serine/threonine protein kinase Stk1	130	145	1	0	99.2366	0	0	0.474638	1	0.785024	1	0	1	1	1	0.46875
group_1433		LCP family protein	130	145	1	0	99.2366	0	0	0.474638	1	0.785024	1	0	1	1	1	0.59375
group_1466		rhomboid family intramembrane serine protease	130	145	1	0	99.2366	0	0	0.474638	1	0.785024	1	0	1	1	1	0.4375
group_1529		Crp/Fnr family transcriptional regulator	130	145	1	0	99.2366	0	0	0.474638	1	0.785024	1	0	1	1	1	0.375
group_1532		BglG family transcription antiterminator	130	145	1	0	99.2366	0	0	0.474638	1	0.785024	1	0	1	1	1	0.40625
group_1535		flavin reductase family protein	130	145	1	0	99.2366	0	0	0.474638	1	0.785024	1	0	1	1	1	0.5625
group_1552		EMYY motif lipoprotein	130	145	1	0	99.2366	0	0	0.474638	1	0.785024	1	0	1	1	1	0.625
wecB_3		UDP-N-acetylglucosamine 2-epimerase (non-hydrolyzing)	130	145	1	0	99.2366	0	0	0.474638	1	0.785024	1	0	1	1	1	0.59375
group_162		LysM peptidoglycan-binding domain-containing protein	130	145	1	0	99.2366	0	0	0.474638	1	0.785024	1	0	1	1	1	0.40625
group_1751		single-stranded DNA-binding protein	130	145	1	0	99.2366	0	0	0.474638	1	0.785024	1	0	1	1	1	0.40625
group_1760		hypothetical protein	130	145	1	0	99.2366	0	0	0.474638	1	0.785024	1	0	1	1	1	0.5
arsB		arsenite efflux transporter membrane subunit ArsB	130	145	1	0	99.2366	0	0	0.474638	1	0.785024	1	0	1	1	1	0.5625
group_1811		PTS sugar transporter subunit IIA	130	145	1	0	99.2366	0	0	0.474638	1	0.785024	1	0	1	1	1	0.4375
msrB		peptide-methionine (R)-S-oxide reductase MsrB	130	145	1	0	99.2366	0	0	0.474638	1	0.785024	1	0	1	1	1	0.5
cntM		staphylopine dehydrogenase CntM	130	145	1	0	99.2366	0	0	0.474638	1	0.785024	1	0	1	1	1	0.5625
group_2155		hypothetical protein	130	145	1	0	99.2366	0	0	0.474638	1	0.785024	1	0	1	1	1	0.53125
sdhB		succinate dehydrogenase iron-sulfur subunit	130	145	1	0	99.2366	0	0	0.474638	1	0.785024	1	0	1	1	1	0.53125
msrA_1		peptide-methionine (S)-S-oxide reductase MsrA	130	145	1	0	99.2366	0	0	0.474638	1	0.785024	1	0	1	1	1	0.5
group_2184		ABC transporter permease	130	145	1	0	99.2366	0	0	0.474638	1	0.785024	1	0	1	1	1	0.40625
icd		NADP-dependent isocitrate dehydrogenase	130	145	1	0	99.2366	0	0	0.474638	1	0.785024	1	0	1	1	1	0.46875
group_2186		helicase DnaB	130	145	1	0	99.2366	0	0	0.474638	1	0.785024	1	0	1	1	1	0.5625
tgt		tRNA guanosine(34) transglycosylase Tgt	130	145	1	0	99.2366	0	0	0.474638	1	0.785024	1	0	1	1	1	0.28125
group_2191		cysteine desulfurase	130	145	1	0	99.2366	0	0	0.474638	1	0.785024	1	0	1	1	1	0.46875
dnaK		molecular chaperone DnaK	130	145	1	0	99.2366	0	0	0.474638	1	0.785024	1	0	1	1	1	0.40625
group_2195		DEAD/DEAH box helicase	130	145	1	0	99.2366	0	0	0.474638	1	0.785024	1	0	1	1	1	0.46875
group_2196		ROK family glucokinase	130	145	1	0	99.2366	0	0	0.474638	1	0.785024	1	0	1	1	1	0.40625
group_2199		rhodanese-like domain-containing protein	130	145	1	0	99.2366	0	0	0.474638	1	0.785024	1	0	1	1	1	0.4375
group_2221		demethylmenaquinone methyltransferase	130	145	1	0	99.2366	0	0	0.474638	1	0.785024	1	0	1	1	1	0.59375
asnS		asparagine--tRNA ligase	130	145	1	0	99.2366	0	0	0.474638	1	0.785024	1	0	1	1	1	0.53125
group_2224		hypothetical protein	130	145	1	0	99.2366	0	0	0.474638	1	0.785024	1	0	1	1	1	0.40625
group_2227		MarR family transcriptional regulator	130	145	1	0	99.2366	0	0	0.474638	1	0.785024	1	0	1	1	1	0.40625
copZ		copper chaperone CopZ	130	145	1	0	99.2366	0	0	0.474638	1	0.785024	1	0	1	1	1	0.5
group_2243		alkaline phosphatase	130	145	1	0	99.2366	0	0	0.474638	1	0.785024	1	0	1	1	1	0.46875
group_2248		CsbA family protein	130	145	1	0	99.2366	0	0	0.474638	1	0.785024	1	0	1	1	1	0.5625
group_2250		iron chelate uptake ABC transporter family permease subunit	130	145	1	0	99.2366	0	0	0.474638	1	0.785024	1	0	1	1	1	0.53125
group_2266		lipoate--protein ligase family protein	130	145	1	0	99.2366	0	0	0.474638	1	0.785024	1	0	1	1	1	0.59375
rpsL		30S ribosomal protein S12	130	145	1	0	99.2366	0	0	0.474638	1	0.785024	1	0	1	1	1	0.4375
pflA		pyruvate formate lyase-activating protein	130	145	1	0	99.2366	0	0	0.474638	1	0.785024	1	0	1	1	1	0.40625
group_2280		ABC transporter ATP-binding protein	130	145	1	0	99.2366	0	0	0.474638	1	0.785024	1	0	1	1	1	0.5625
esxA		WXG100 family type VII secretion effector EsxA	130	145	1	0	99.2366	0	0	0.474638	1	0.785024	1	0	1	1	1	0.5625
group_2288		MarR family transcriptional regulator	130	145	1	0	99.2366	0	0	0.474638	1	0.785024	1	0	1	1	1	0.59375
mgtE		magnesium transporter	130	145	1	0	99.2366	0	0	0.474638	1	0.785024	1	0	1	1	1	0.5
group_231		dipeptide ABC transporter ATP-binding protein	130	145	1	0	99.2366	0	0	0.474638	1	0.785024	1	0	1	1	1	0.46875
group_2315		YafY family transcriptional regulator	130	145	1	0	99.2366	0	0	0.474638	1	0.785024	1	0	1	1	1	0.5625
rplM		50S ribosomal protein L13	130	145	1	0	99.2366	0	0	0.474638	1	0.785024	1	0	1	1	1	0.34375
group_232		ABC transporter substrate-binding protein	130	145	1	0	99.2366	0	0	0.474638	1	0.785024	1	0	1	1	1	0.53125
bioA		adenosylmethionine--8-amino-7-oxononanoate transaminase	130	145	1	0	99.2366	0	0	0.474638	1	0.785024	1	0	1	1	1	0.4375
group_2324		putative metal homeostasis protein	130	145	1	0	99.2366	0	0	0.474638	1	0.785024	1	0	1	1	1	0.625
group_2326		SRPBCC domain-containing protein	130	145	1	0	99.2366	0	0	0.474638	1	0.785024	1	0	1	1	1	0.65625
group_2332		glucosaminidase domain-containing protein	130	145	1	0	99.2366	0	0	0.474638	1	0.785024	1	0	1	1	1	0.46875
trmB		tRNA (guanosine(46)-N7)-methyltransferase TrmB	130	145	1	0	99.2366	0	0	0.474638	1	0.785024	1	0	1	1	1	0.40625
fabZ		3-hydroxyacyl-ACP dehydratase FabZ	130	145	1	0	99.2366	0	0	0.474638	1	0.785024	1	0	1	1	1	0.375
group_2364		SAV1866 family putative multidrug efflux ABC transporter	130	145	1	0	99.2366	0	0	0.474638	1	0.785024	1	0	1	1	1	0.53125
map		type I methionyl aminopeptidase	130	145	1	0	99.2366	0	0	0.474638	1	0.785024	1	0	1	1	1	0.34375
group_2369		pectate lyase	130	145	1	0	99.2366	0	0	0.474638	1	0.785024	1	0	1	1	1	0.625
group_2373		helix-turn-helix transcriptional regulator	130	145	1	0	99.2366	0	0	0.474638	1	0.785024	1	0	1	1	1	0.6875
ychF		redox-regulated ATPase YchF	130	145	1	0	99.2366	0	0	0.474638	1	0.785024	1	0	1	1	1	0.46875
group_2377		HIT family protein	130	145	1	0	99.2366	0	0	0.474638	1	0.785024	1	0	1	1	1	0.4375
group_2385		YibE/F family protein	130	145	1	0	99.2366	0	0	0.474638	1	0.785024	1	0	1	1	1	0.5
smpB		SsrA-binding protein SmpB	130	145	1	0	99.2366	0	0	0.474638	1	0.785024	1	0	1	1	1	0.53125
lysS		lysine--tRNA ligase	130	145	1	0	99.2366	0	0	0.474638	1	0.785024	1	0	1	1	1	0.53125
group_2396		ribose-phosphate diphosphokinase	130	145	1	0	99.2366	0	0	0.474638	1	0.785024	1	0	1	1	1	0.4375
group_2438		HPr kinase/phosphorylase	130	145	1	0	99.2366	0	0	0.474638	1	0.785024	1	0	1	1	1	0.5625
group_256		NupC/NupG family nucleoside CNT transporter	130	145	1	0	99.2366	0	0	0.474638	1	0.785024	1	0	1	1	1	0.40625
group_277		cell division protein FtsQ/DivIB	130	145	1	0	99.2366	0	0	0.474638	1	0.785024	1	0	1	1	1	0.53125
group_284		SWIM zinc finger family protein	130	145	1	0	99.2366	0	0	0.474638	1	0.785024	1	0	1	1	1	0.40625
group_285		ABC transporter ATP-binding protein	130	145	1	0	99.2366	0	0	0.474638	1	0.785024	1	0	1	1	1	0.5625
ebpS		elastin-binding protein EbpS	130	145	1	0	99.2366	0	0	0.474638	1	0.785024	1	0	1	1	1	0.5
group_304		TetR/AcrR family transcriptional regulator	130	145	1	0	99.2366	0	0	0.474638	1	0.785024	1	0	1	1	1	0.53125
group_305		antibiotic biosynthesis monooxygenase	130	145	1	0	99.2366	0	0	0.474638	1	0.785024	1	0	1	1	1	0.4375
group_309		peptide-methionine (S)-S-oxide reductase	130	145	1	0	99.2366	0	0	0.474638	1	0.785024	1	0	1	1	1	0.625
group_311		polysaccharide deacetylase family protein	130	145	1	0	99.2366	0	0	0.474638	1	0.785024	1	0	1	1	1	0.5625
group_326		extracellular solute-binding protein	130	145	1	0	99.2366	0	0	0.474638	1	0.785024	1	0	1	1	1	0.46875
group_331		ABC transporter ATP-binding protein	130	145	1	0	99.2366	0	0	0.474638	1	0.785024	1	0	1	1	1	0.5
group_341		GNAT family N-acetyltransferase	130	145	1	0	99.2366	0	0	0.474638	1	0.785024	1	0	1	1	1	0.4375
group_369		hypothetical protein	130	145	1	0	99.2366	0	0	0.474638	1	0.785024	1	0	1	1	1	0.53125
group_372		BglG family transcription antiterminator	130	145	1	0	99.2366	0	0	0.474638	1	0.785024	1	0	1	1	1	0.40625
menC		o-succinylbenzoate synthase	130	145	1	0	99.2366	0	0	0.474638	1	0.785024	1	0	1	1	1	0.5
trpC		indole-3-glycerol phosphate synthase TrpC	130	145	1	0	99.2366	0	0	0.474638	1	0.785024	1	0	1	1	1	0.4375
trpD		anthranilate phosphoribosyltransferase	130	145	1	0	99.2366	0	0	0.474638	1	0.785024	1	0	1	1	1	0.4375
group_423		phosphoribosylanthranilate isomerase	130	145	1	0	99.2366	0	0	0.474638	1	0.785024	1	0	1	1	1	0.46875
group_424		tryptophan synthase subunit alpha	130	145	1	0	99.2366	0	0	0.474638	1	0.785024	1	0	1	1	1	0.375
bstA		bacillithiol transferase BstA	130	145	1	0	99.2366	0	0	0.474638	1	0.785024	1	0	1	1	1	0.40625
group_525		hypothetical protein	130	145	1	0	99.2366	0	0	0.474638	1	0.785024	1	0	1	1	1	0.40625
group_536		hypothetical protein	130	145	1	0	99.2366	0	0	0.474638	1	0.785024	1	0	1	1	1	0.375
group_592		APC family permease	130	145	1	0	99.2366	0	0	0.474638	1	0.785024	1	0	1	1	1	0.53125
group_598		hypothetical protein	130	145	1	0	99.2366	0	0	0.474638	1	0.785024	1	0	1	1	1	0.46875
dprA		DNA-protecting protein DprA	130	145	1	0	99.2366	0	0	0.474638	1	0.785024	1	0	1	1	1	0.59375
group_606		ribonuclease J	130	145	1	0	99.2366	0	0	0.474638	1	0.785024	1	0	1	1	1	0.5625
group_618		ABC transporter ATP-binding protein	130	145	1	0	99.2366	0	0	0.474638	1	0.785024	1	0	1	1	1	0.65625
group_626		tRNA (adenine-N(1))-methyltransferase	130	145	1	0	99.2366	0	0	0.474638	1	0.785024	1	0	1	1	1	0.375
group_689		HAD family hydrolase	130	145	1	0	99.2366	0	0	0.474638	1	0.785024	1	0	1	1	1	0.5625
group_721		PTS transporter subunit EIIC	130	145	1	0	99.2366	0	0	0.474638	1	0.785024	1	0	1	1	1	0.4375
group_724		hypothetical protein	130	145	1	0	99.2366	0	0	0.474638	1	0.785024	1	0	1	1	1	0.5625
group_747		MFS transporter	130	145	1	0	99.2366	0	0	0.474638	1	0.785024	1	0	1	1	1	0.5
group_761		response regulator transcription factor	130	145	1	0	99.2366	0	0	0.474638	1	0.785024	1	0	1	1	1	0.5
group_789		NAD-dependent deacetylase	130	145	1	0	99.2366	0	0	0.474638	1	0.785024	1	0	1	1	1	0.53125
brnQ_3		branched-chain amino acid transport system II carrier protein	130	145	1	0	99.2366	0	0	0.474638	1	0.785024	1	0	1	1	1	0.46875
group_895		ribonuclease HIII	130	145	1	0	99.2366	0	0	0.474638	1	0.785024	1	0	1	1	1	0.46875
rpmG_1		50S ribosomal protein L33	130	145	1	0	99.2366	0	0	0.474638	1	0.785024	1	0	1	1	1	0.34375
group_925		2-oxo acid dehydrogenase subunit E2	130	145	1	0	99.2366	0	0	0.474638	1	0.785024	1	0	1	1	1	0.40625
group_944		helix-turn-helix domain-containing protein	130	145	1	0	99.2366	0	0	0.474638	1	0.785024	1	0	1	1	1	0.53125
group_980		anion permease	130	145	1	0	99.2366	0	0	0.474638	1	0.785024	1	0	1	1	1	0.53125
pepT		peptidase T	130	145	1	0	99.2366	0	0	0.474638	1	0.785024	1	0	1	1	1	0.40625
group_2481		hypothetical protein	1	0	130	145	0.763359	100	inf	0.474638	1	0.785024	1	1	0	1	1	0.59375
group_2484		hypothetical protein	1	0	130	145	0.763359	100	inf	0.474638	1	0.785024	1	1	0	1	1	0.5
group_2485		hypothetical protein	1	0	130	145	0.763359	100	inf	0.474638	1	0.785024	1	1	0	1	1	0.53125
group_2513		hypothetical protein	1	0	130	145	0.763359	100	inf	0.474638	1	0.785024	1	1	0	1	1	0.46875
group_2517		hypothetical protein	1	0	130	145	0.763359	100	inf	0.474638	1	0.785024	1	1	0	1	1	0.6875
group_2518		hypothetical protein	1	0	130	145	0.763359	100	inf	0.474638	1	0.785024	1	1	0	1	1	0.625
group_2519		hypothetical protein	1	0	130	145	0.763359	100	inf	0.474638	1	0.785024	1	1	0	1	1	0.46875
group_2522		phage repressor protein	1	0	130	145	0.763359	100	inf	0.474638	1	0.785024	1	1	0	1	1	0.375
group_2524		DNA invertase	1	0	130	145	0.763359	100	inf	0.474638	1	0.785024	1	1	0	1	1	0.40625
group_2548		ISL3-like element ISSau8 family transposase	1	0	130	145	0.763359	100	inf	0.474638	1	0.785024	1	1	0	1	1	0.375
group_2550		hypothetical protein	1	0	130	145	0.763359	100	inf	0.474638	1	0.785024	1	1	0	1	1	0.40625
group_2551		hypothetical protein	1	0	130	145	0.763359	100	inf	0.474638	1	0.785024	1	1	0	1	1	0.46875
group_2552		hypothetical protein	1	0	130	145	0.763359	100	inf	0.474638	1	0.785024	1	1	0	1	1	0.5
group_2553		hypothetical protein	1	0	130	145	0.763359	100	inf	0.474638	1	0.785024	1	1	0	1	1	0.375
group_2554		hypothetical protein	1	0	130	145	0.763359	100	inf	0.474638	1	0.785024	1	1	0	1	1	0.40625
group_2555		helix-turn-helix domain-containing protein	1	0	130	145	0.763359	100	inf	0.474638	1	0.785024	1	1	0	1	1	0.46875
group_2558		hypothetical protein	1	0	130	145	0.763359	100	inf	0.474638	1	0.785024	1	1	0	1	1	0.46875
group_2567		putative holin-like toxin	1	0	130	145	0.763359	100	inf	0.474638	1	0.785024	1	1	0	1	1	0.4375
group_2568		hypothetical protein	1	0	130	145	0.763359	100	inf	0.474638	1	0.785024	1	1	0	1	1	0.625
group_2569		TfoX/Sxy family protein	1	0	130	145	0.763359	100	inf	0.474638	1	0.785024	1	1	0	1	1	0.40625
group_2570		tandem-type lipoprotein	1	0	130	145	0.763359	100	inf	0.474638	1	0.785024	1	1	0	1	1	0.5
group_2571		tandem-type lipoprotein	1	0	130	145	0.763359	100	inf	0.474638	1	0.785024	1	1	0	1	1	0.5625
group_2572		tandem-type lipoprotein	1	0	130	145	0.763359	100	inf	0.474638	1	0.785024	1	1	0	1	1	0.4375
group_2573		hypothetical protein	1	0	130	145	0.763359	100	inf	0.474638	1	0.785024	1	1	0	1	1	0.40625
group_2574		hypothetical protein	1	0	130	145	0.763359	100	inf	0.474638	1	0.785024	1	1	0	1	1	0.375
group_2575		hypothetical protein	1	0	130	145	0.763359	100	inf	0.474638	1	0.785024	1	1	0	1	1	0.4375
group_2576	coa	staphylocoagulase	1	0	130	145	0.763359	100	inf	0.474638	1	0.785024	1	1	0	1	1	0.53125
group_2579		hypothetical protein	1	0	130	145	0.763359	100	inf	0.474638	1	0.785024	1	1	0	1	1	0.34375
group_2581		hypothetical protein	1	0	130	145	0.763359	100	inf	0.474638	1	0.785024	1	1	0	1	1	0.375
group_2582		hypothetical protein	1	0	130	145	0.763359	100	inf	0.474638	1	0.785024	1	1	0	1	1	0.5625
group_2587		hypothetical protein	1	0	130	145	0.763359	100	inf	0.474638	1	0.785024	1	1	0	1	1	0.34375
group_2588		hypothetical protein	1	0	130	145	0.763359	100	inf	0.474638	1	0.785024	1	1	0	1	1	0.53125
group_2589		hypothetical protein	1	0	130	145	0.763359	100	inf	0.474638	1	0.785024	1	1	0	1	1	0.53125
group_2590		restriction endonuclease subunit S	1	0	130	145	0.763359	100	inf	0.474638	1	0.785024	1	1	0	1	1	0.4375
group_2595		TIGR01741 family protein	1	0	130	145	0.763359	100	inf	0.474638	1	0.785024	1	1	0	1	1	0.46875
group_2603		restriction endonuclease subunit S	1	0	130	145	0.763359	100	inf	0.474638	1	0.785024	1	1	0	1	1	0.59375
group_2604		hypothetical protein	1	0	130	145	0.763359	100	inf	0.474638	1	0.785024	1	1	0	1	1	0.65625
group_2605		FKLRK protein	1	0	130	145	0.763359	100	inf	0.474638	1	0.785024	1	1	0	1	1	0.5625
group_2606		tandem-type lipoprotein	1	0	130	145	0.763359	100	inf	0.474638	1	0.785024	1	1	0	1	1	0.5625
group_2607		tandem-type lipoprotein	1	0	130	145	0.763359	100	inf	0.474638	1	0.785024	1	1	0	1	1	0.53125
group_2608		tandem-type lipoprotein	1	0	130	145	0.763359	100	inf	0.474638	1	0.785024	1	1	0	1	1	0.59375
group_2609		hypothetical protein	1	0	130	145	0.763359	100	inf	0.474638	1	0.785024	1	1	0	1	1	0.46875
group_2610		hypothetical protein	1	0	130	145	0.763359	100	inf	0.474638	1	0.785024	1	1	0	1	1	0.40625
group_2616		complement inhibitor SCIN family protein	1	0	130	145	0.763359	100	inf	0.474638	1	0.785024	1	1	0	1	1	0.375
group_2617		hypothetical protein	1	0	130	145	0.763359	100	inf	0.474638	1	0.785024	1	1	0	1	1	0.34375
group_2618		restriction endonuclease subunit S	1	0	130	145	0.763359	100	inf	0.474638	1	0.785024	1	1	0	1	1	0.5
group_2619		DNA adenine methylase	1	0	130	145	0.763359	100	inf	0.474638	1	0.785024	1	1	0	1	1	0.375
group_2620		hypothetical protein	1	0	130	145	0.763359	100	inf	0.474638	1	0.785024	1	1	0	1	1	0.46875
group_2621		ImmA/IrrE family metallo-endopeptidase	1	0	130	145	0.763359	100	inf	0.474638	1	0.785024	1	1	0	1	1	0.46875
group_2622		hypothetical protein	1	0	130	145	0.763359	100	inf	0.474638	1	0.785024	1	1	0	1	1	0.53125
group_2623		enterotoxin	1	0	130	145	0.763359	100	inf	0.474638	1	0.785024	1	1	0	1	1	0.375
group_2624		tandem-type lipoprotein	1	0	130	145	0.763359	100	inf	0.474638	1	0.785024	1	1	0	1	1	0.34375
group_2626		hypothetical protein	1	0	130	145	0.763359	100	inf	0.474638	1	0.785024	1	1	0	1	1	0.53125
group_2627		hypothetical protein	1	0	130	145	0.763359	100	inf	0.474638	1	0.785024	1	1	0	1	1	0.46875
group_2628		transposase	1	0	130	145	0.763359	100	inf	0.474638	1	0.785024	1	1	0	1	1	0.53125
group_2631		hypothetical protein	1	0	130	145	0.763359	100	inf	0.474638	1	0.785024	1	1	0	1	1	0.53125
group_2633		hypothetical protein	1	0	130	145	0.763359	100	inf	0.474638	1	0.785024	1	1	0	1	1	0.5
group_2634		hypothetical protein	1	0	130	145	0.763359	100	inf	0.474638	1	0.785024	1	1	0	1	1	0.53125
group_2635		hypothetical protein	1	0	130	145	0.763359	100	inf	0.474638	1	0.785024	1	1	0	1	1	0.46875
group_2636		hypothetical protein	1	0	130	145	0.763359	100	inf	0.474638	1	0.785024	1	1	0	1	1	0.5625
group_2639		hypothetical protein	1	0	130	145	0.763359	100	inf	0.474638	1	0.785024	1	1	0	1	1	0.5
group_2640		DEAD/DEAH box helicase	1	0	130	145	0.763359	100	inf	0.474638	1	0.785024	1	1	0	1	1	0.5
group_2641		transposase	1	0	130	145	0.763359	100	inf	0.474638	1	0.785024	1	1	0	1	1	0.40625
group_2642		hypothetical protein	1	0	130	145	0.763359	100	inf	0.474638	1	0.785024	1	1	0	1	1	0.46875
group_2643		adenylate cyclase	1	0	130	145	0.763359	100	inf	0.474638	1	0.785024	1	1	0	1	1	0.5625
group_2645		hypothetical protein	1	0	130	145	0.763359	100	inf	0.474638	1	0.785024	1	1	0	1	1	0.53125
group_2646		exotoxin	1	0	130	145	0.763359	100	inf	0.474638	1	0.785024	1	1	0	1	1	0.53125
lacG_2		6-phospho-beta-galactosidase	1	0	130	145	0.763359	100	inf	0.474638	1	0.785024	1	1	0	1	1	0.5625
group_2656		tandem-type lipoprotein	1	0	130	145	0.763359	100	inf	0.474638	1	0.785024	1	1	0	1	1	0.5
group_2687		bacteriocin-associated integral membrane family protein	1	0	130	145	0.763359	100	inf	0.474638	1	0.785024	1	1	0	1	1	0.59375
group_2697		hypothetical protein	1	0	130	145	0.763359	100	inf	0.474638	1	0.785024	1	1	0	1	1	0.40625
group_2698		hypothetical protein	1	0	130	145	0.763359	100	inf	0.474638	1	0.785024	1	1	0	1	1	0.28125
mobC		plasmid mobilization relaxosome protein MobC	1	0	130	145	0.763359	100	inf	0.474638	1	0.785024	1	1	0	1	1	0.53125
group_2701		hypothetical protein	1	0	130	145	0.763359	100	inf	0.474638	1	0.785024	1	1	0	1	1	0.375
group_2722		replication-relaxation family protein	1	0	130	145	0.763359	100	inf	0.474638	1	0.785024	1	1	0	1	1	0.53125
group_2723		hypothetical protein	1	0	130	145	0.763359	100	inf	0.474638	1	0.785024	1	1	0	1	1	0.4375
group_2724		hypothetical protein	1	0	130	145	0.763359	100	inf	0.474638	1	0.785024	1	1	0	1	1	0.4375
group_2725		hypothetical protein	1	0	130	145	0.763359	100	inf	0.474638	1	0.785024	1	1	0	1	1	0.46875
group_2726		ATP-binding protein	1	0	130	145	0.763359	100	inf	0.474638	1	0.785024	1	1	0	1	1	0.65625
group_2727		hypothetical protein	1	0	130	145	0.763359	100	inf	0.474638	1	0.785024	1	1	0	1	1	0.40625
group_2728		hypothetical protein	1	0	130	145	0.763359	100	inf	0.474638	1	0.785024	1	1	0	1	1	0.40625
group_2729		CHAP domain-containing protein	1	0	130	145	0.763359	100	inf	0.474638	1	0.785024	1	1	0	1	1	0.5625
group_2730		hypothetical protein	1	0	130	145	0.763359	100	inf	0.474638	1	0.785024	1	1	0	1	1	0.46875
group_2731		ParA family protein	1	0	130	145	0.763359	100	inf	0.474638	1	0.785024	1	1	0	1	1	0.3125
group_2732		hypothetical protein	1	0	130	145	0.763359	100	inf	0.474638	1	0.785024	1	1	0	1	1	0.5
group_2733		hypothetical protein	1	0	130	145	0.763359	100	inf	0.474638	1	0.785024	1	1	0	1	1	0.46875
group_2734		hypothetical protein	1	0	130	145	0.763359	100	inf	0.474638	1	0.785024	1	1	0	1	1	0.65625
group_2735		hypothetical protein	1	0	130	145	0.763359	100	inf	0.474638	1	0.785024	1	1	0	1	1	0.53125
group_2736		hypothetical protein	1	0	130	145	0.763359	100	inf	0.474638	1	0.785024	1	1	0	1	1	0.53125
group_2737		DNA/RNA non-specific endonuclease	1	0	130	145	0.763359	100	inf	0.474638	1	0.785024	1	1	0	1	1	0.46875
group_2738		hypothetical protein	1	0	130	145	0.763359	100	inf	0.474638	1	0.785024	1	1	0	1	1	0.5
group_2739		hypothetical protein	1	0	130	145	0.763359	100	inf	0.474638	1	0.785024	1	1	0	1	1	0.65625
group_2740		hypothetical protein	1	0	130	145	0.763359	100	inf	0.474638	1	0.785024	1	1	0	1	1	0.46875
group_2741		hypothetical protein	1	0	130	145	0.763359	100	inf	0.474638	1	0.785024	1	1	0	1	1	0.5
group_2742		hypothetical protein	1	0	130	145	0.763359	100	inf	0.474638	1	0.785024	1	1	0	1	1	0.5625
group_2743		hypothetical protein	1	0	130	145	0.763359	100	inf	0.474638	1	0.785024	1	1	0	1	1	0.59375
group_2744		hypothetical protein	1	0	130	145	0.763359	100	inf	0.474638	1	0.785024	1	1	0	1	1	0.4375
group_2745		hypothetical protein	1	0	130	145	0.763359	100	inf	0.474638	1	0.785024	1	1	0	1	1	0.375
group_2746		hypothetical protein	1	0	130	145	0.763359	100	inf	0.474638	1	0.785024	1	1	0	1	1	0.625
group_2747		hypothetical protein	1	0	130	145	0.763359	100	inf	0.474638	1	0.785024	1	1	0	1	1	0.5625
group_2748		hypothetical protein	1	0	130	145	0.763359	100	inf	0.474638	1	0.785024	1	1	0	1	1	0.59375
group_2749		hypothetical protein	1	0	130	145	0.763359	100	inf	0.474638	1	0.785024	1	1	0	1	1	0.5625
group_2750		recombinase family protein	1	0	130	145	0.763359	100	inf	0.474638	1	0.785024	1	1	0	1	1	0.59375
group_2751		hypothetical protein	1	0	130	145	0.763359	100	inf	0.474638	1	0.785024	1	1	0	1	1	0.59375
group_2755		hypothetical protein	1	0	130	145	0.763359	100	inf	0.474638	1	0.785024	1	1	0	1	1	0.5625
group_2756		hypothetical protein	1	0	130	145	0.763359	100	inf	0.474638	1	0.785024	1	1	0	1	1	0.34375
group_2757		hypothetical protein	1	0	130	145	0.763359	100	inf	0.474638	1	0.785024	1	1	0	1	1	0.53125
group_2758		hypothetical protein	1	0	130	145	0.763359	100	inf	0.474638	1	0.785024	1	1	0	1	1	0.4375
group_2759		transposase	1	0	130	145	0.763359	100	inf	0.474638	1	0.785024	1	1	0	1	1	0.5625
group_2761	coa	staphylocoagulase	1	0	130	145	0.763359	100	inf	0.474638	1	0.785024	1	1	0	1	1	0.34375
group_2762		polysaccharide lyase 8 family protein	1	0	130	145	0.763359	100	inf	0.474638	1	0.785024	1	1	0	1	1	0.40625
group_2765		hypothetical protein	1	0	130	145	0.763359	100	inf	0.474638	1	0.785024	1	1	0	1	1	0.46875
group_2766		hypothetical protein	1	0	130	145	0.763359	100	inf	0.474638	1	0.785024	1	1	0	1	1	0.40625
group_2767		hypothetical protein	1	0	130	145	0.763359	100	inf	0.474638	1	0.785024	1	1	0	1	1	0.46875
group_2768		NYN domain-containing protein	1	0	130	145	0.763359	100	inf	0.474638	1	0.785024	1	1	0	1	1	0.53125
group_2769		gallidermin/nisin family lantibiotic	1	0	130	145	0.763359	100	inf	0.474638	1	0.785024	1	1	0	1	1	0.40625
group_2770		hypothetical protein	1	0	130	145	0.763359	100	inf	0.474638	1	0.785024	1	1	0	1	1	0.375
group_2775		hypothetical protein	1	0	130	145	0.763359	100	inf	0.474638	1	0.785024	1	1	0	1	1	0.34375
group_2780		terminase	1	0	130	145	0.763359	100	inf	0.474638	1	0.785024	1	1	0	1	1	0.40625
group_2781		hypothetical protein	1	0	130	145	0.763359	100	inf	0.474638	1	0.785024	1	1	0	1	1	0.5
group_2783		transcriptional activator rinb-like protein	1	0	130	145	0.763359	100	inf	0.474638	1	0.785024	1	1	0	1	1	0.6875
group_2784		restriction endonuclease subunit S	1	0	130	145	0.763359	100	inf	0.474638	1	0.785024	1	1	0	1	1	0.4375
group_2785		FKLRK protein	1	0	130	145	0.763359	100	inf	0.474638	1	0.785024	1	1	0	1	1	0.46875
group_2786		tandem-type lipoprotein	1	0	130	145	0.763359	100	inf	0.474638	1	0.785024	1	1	0	1	1	0.65625
group_2790		SAP domain-containing protein	1	0	130	145	0.763359	100	inf	0.474638	1	0.785024	1	1	0	1	1	0.5
group_2791		ImmA/IrrE family metallo-endopeptidase	1	0	130	145	0.763359	100	inf	0.474638	1	0.785024	1	1	0	1	1	0.40625
group_2792		phage antirepressor KilAC domain-containing protein	1	0	130	145	0.763359	100	inf	0.474638	1	0.785024	1	1	0	1	1	0.53125
group_2793		phage repressor protein	1	0	130	145	0.763359	100	inf	0.474638	1	0.785024	1	1	0	1	1	0.46875
group_2798		hypothetical protein	1	0	130	145	0.763359	100	inf	0.474638	1	0.785024	1	1	0	1	1	0.40625
group_2799		hypothetical protein	1	0	130	145	0.763359	100	inf	0.474638	1	0.785024	1	1	0	1	1	0.4375
group_2800		hypothetical protein	1	0	130	145	0.763359	100	inf	0.474638	1	0.785024	1	1	0	1	1	0.59375
group_2803		hypothetical protein	1	0	130	145	0.763359	100	inf	0.474638	1	0.785024	1	1	0	1	1	0.46875
group_2813		transcriptional regulator	1	0	130	145	0.763359	100	inf	0.474638	1	0.785024	1	1	0	1	1	0.375
group_2814		hypothetical protein	1	0	130	145	0.763359	100	inf	0.474638	1	0.785024	1	1	0	1	1	0.28125
group_2815		adenylate cyclase	1	0	130	145	0.763359	100	inf	0.474638	1	0.785024	1	1	0	1	1	0.4375
group_2816		adenylate cyclase	1	0	130	145	0.763359	100	inf	0.474638	1	0.785024	1	1	0	1	1	0.4375
group_2817	mcrC	5-methylcytosine-specific restriction endonuclease system specificity protein McrC	1	0	130	145	0.763359	100	inf	0.474638	1	0.785024	1	1	0	1	1	0.59375
group_2818		hypothetical protein	1	0	130	145	0.763359	100	inf	0.474638	1	0.785024	1	1	0	1	1	0.46875
group_2819		hypothetical protein	1	0	130	145	0.763359	100	inf	0.474638	1	0.785024	1	1	0	1	1	0.46875
group_2820		hypothetical protein	1	0	130	145	0.763359	100	inf	0.474638	1	0.785024	1	1	0	1	1	0.40625
group_2821		TfoX/Sxy family protein	1	0	130	145	0.763359	100	inf	0.474638	1	0.785024	1	1	0	1	1	0.53125
group_2823		TIGR01741 family protein	1	0	130	145	0.763359	100	inf	0.474638	1	0.785024	1	1	0	1	1	0.4375
group_2824		recombinase family protein	1	0	130	145	0.763359	100	inf	0.474638	1	0.785024	1	1	0	1	1	0.5
group_2831		IS110 family transposase	1	0	130	145	0.763359	100	inf	0.474638	1	0.785024	1	1	0	1	1	0.5
group_2850		phage tail protein	1	0	130	145	0.763359	100	inf	0.474638	1	0.785024	1	1	0	1	1	0.5625
group_2853		transcriptional regulator	1	0	130	145	0.763359	100	inf	0.474638	1	0.785024	1	1	0	1	1	0.59375
group_2857		transcriptional regulator	1	0	130	145	0.763359	100	inf	0.474638	1	0.785024	1	1	0	1	1	0.59375
group_2861		hypothetical protein	1	0	130	145	0.763359	100	inf	0.474638	1	0.785024	1	1	0	1	1	0.71875
group_2876		IS6-like element IS1216 family transposase	1	0	130	145	0.763359	100	inf	0.474638	1	0.785024	1	1	0	1	1	0.4375
group_2928		aspartate aminotransferase family protein	1	0	130	145	0.763359	100	inf	0.474638	1	0.785024	1	1	0	1	1	0.625
group_2929		ATP-dependent helicase	1	0	130	145	0.763359	100	inf	0.474638	1	0.785024	1	1	0	1	1	0.375
group_2930		AAA family ATPase	1	0	130	145	0.763359	100	inf	0.474638	1	0.785024	1	1	0	1	1	0.4375
group_2931		restriction endonuclease subunit S	1	0	130	145	0.763359	100	inf	0.474638	1	0.785024	1	1	0	1	1	0.625
group_2932		hypothetical protein	1	0	130	145	0.763359	100	inf	0.474638	1	0.785024	1	1	0	1	1	0.59375
group_2933		hypothetical protein	1	0	130	145	0.763359	100	inf	0.474638	1	0.785024	1	1	0	1	1	0.46875
group_2939		MarR family transcriptional regulator	1	0	130	145	0.763359	100	inf	0.474638	1	0.785024	1	1	0	1	1	0.5
group_2940		rhodanese-like domain-containing protein	1	0	130	145	0.763359	100	inf	0.474638	1	0.785024	1	1	0	1	1	0.5
group_2972		hypothetical protein	1	0	130	145	0.763359	100	inf	0.474638	1	0.785024	1	1	0	1	1	0.5625
group_2974		hypothetical protein	1	0	130	145	0.763359	100	inf	0.474638	1	0.785024	1	1	0	1	1	0.53125
group_2975		hypothetical protein	1	0	130	145	0.763359	100	inf	0.474638	1	0.785024	1	1	0	1	1	0.34375
group_3649		fructosamine kinase family protein	1	0	130	145	0.763359	100	inf	0.474638	1	0.785024	1	1	0	1	1	0.5
group_3650		transcriptional regulator	1	0	130	145	0.763359	100	inf	0.474638	1	0.785024	1	1	0	1	1	0.53125
group_3651		terminase	1	0	130	145	0.763359	100	inf	0.474638	1	0.785024	1	1	0	1	1	0.3125
group_3652	ssb_3	single-stranded DNA-binding protein	1	0	130	145	0.763359	100	inf	0.474638	1	0.785024	1	1	0	1	1	0.5625
group_3653		hypothetical protein	1	0	130	145	0.763359	100	inf	0.474638	1	0.785024	1	1	0	1	1	0.5
group_3654		hypothetical protein	1	0	130	145	0.763359	100	inf	0.474638	1	0.785024	1	1	0	1	1	0.59375
group_3655		tRNA1(Val) (adenine(37)-N6)-methyltransferase	1	0	130	145	0.763359	100	inf	0.474638	1	0.785024	1	1	0	1	1	0.59375
group_3656		hypothetical protein	1	0	130	145	0.763359	100	inf	0.474638	1	0.785024	1	1	0	1	1	0.46875
lnu(A)		lincosamide nucleotidyltransferase Lnu(A)	1	0	130	145	0.763359	100	inf	0.474638	1	0.785024	1	1	0	1	1	0.625
group_3658		hypothetical protein	1	0	130	145	0.763359	100	inf	0.474638	1	0.785024	1	1	0	1	1	0.375
group_3659	sasC	LPXTG-anchored repetitive surface protein SasC	1	0	130	145	0.763359	100	inf	0.474638	1	0.785024	1	1	0	1	1	0.46875
group_3660	coa	staphylocoagulase	1	0	130	145	0.763359	100	inf	0.474638	1	0.785024	1	1	0	1	1	0.65625
group_3661		hypothetical protein	1	0	130	145	0.763359	100	inf	0.474638	1	0.785024	1	1	0	1	1	0.53125
group_3662		hypothetical protein	1	0	130	145	0.763359	100	inf	0.474638	1	0.785024	1	1	0	1	1	0.5
group_3663		hypothetical protein	1	0	130	145	0.763359	100	inf	0.474638	1	0.785024	1	1	0	1	1	0.5
group_3664		hypothetical protein	1	0	130	145	0.763359	100	inf	0.474638	1	0.785024	1	1	0	1	1	0.5
group_3665		hypothetical protein	1	0	130	145	0.763359	100	inf	0.474638	1	0.785024	1	1	0	1	1	0.4375
group_3666		hypothetical protein	1	0	130	145	0.763359	100	inf	0.474638	1	0.785024	1	1	0	1	1	0.5
group_3667		tandem-type lipoprotein	1	0	130	145	0.763359	100	inf	0.474638	1	0.785024	1	1	0	1	1	0.46875
group_3668		tandem-type lipoprotein	1	0	130	145	0.763359	100	inf	0.474638	1	0.785024	1	1	0	1	1	0.5
group_3669		FKLRK protein	1	0	130	145	0.763359	100	inf	0.474638	1	0.785024	1	1	0	1	1	0.4375
group_3670		superantigen-like protein SSL11	1	0	130	145	0.763359	100	inf	0.474638	1	0.785024	1	1	0	1	1	0.375
group_3671		restriction endonuclease subunit S	1	0	130	145	0.763359	100	inf	0.474638	1	0.785024	1	1	0	1	1	0.4375
group_3672		superantigen-like protein SSL10	1	0	130	145	0.763359	100	inf	0.474638	1	0.785024	1	1	0	1	1	0.4375
group_3673		superantigen-like protein SSL9	1	0	130	145	0.763359	100	inf	0.474638	1	0.785024	1	1	0	1	1	0.59375
group_3674		superantigen-like protein SSL7	1	0	130	145	0.763359	100	inf	0.474638	1	0.785024	1	1	0	1	1	0.46875
group_3675		superantigen-like protein SSL5	1	0	130	145	0.763359	100	inf	0.474638	1	0.785024	1	1	0	1	1	0.5
group_3676		superantigen-like protein SSL3	1	0	130	145	0.763359	100	inf	0.474638	1	0.785024	1	1	0	1	1	0.5
group_3677		superantigen-like protein SSL2	1	0	130	145	0.763359	100	inf	0.474638	1	0.785024	1	1	0	1	1	0.40625
group_3678		superantigen-like protein SSL1	1	0	130	145	0.763359	100	inf	0.474638	1	0.785024	1	1	0	1	1	0.40625
efeB_2		deferrochelatase/peroxidase EfeB	1	0	130	145	0.763359	100	inf	0.474638	1	0.785024	1	1	0	1	1	0.53125
group_3680		hypothetical protein	1	0	130	145	0.763359	100	inf	0.474638	1	0.785024	1	1	0	1	1	0.5
group_3681		polysaccharide lyase 8 family protein	1	0	130	145	0.763359	100	inf	0.474638	1	0.785024	1	1	0	1	1	0.5625
group_3682		IS1182-like element ISSau3 family transposase	1	0	130	145	0.763359	100	inf	0.474638	1	0.785024	1	1	0	1	1	0.5
group_3683		superantigen-like protein SSL13	1	0	130	145	0.763359	100	inf	0.474638	1	0.785024	1	1	0	1	1	0.4375
group_3684		superantigen-like protein SSL12	1	0	130	145	0.763359	100	inf	0.474638	1	0.785024	1	1	0	1	1	0.4375
group_3685		hypothetical protein	1	0	130	145	0.763359	100	inf	0.474638	1	0.785024	1	1	0	1	1	0.59375
group_3686		hypothetical protein	1	0	130	145	0.763359	100	inf	0.474638	1	0.785024	1	1	0	1	1	0.46875
ebh_1		Extracellular matrix-binding protein ebh	1	0	130	145	0.763359	100	inf	0.474638	1	0.785024	1	1	0	1	1	0.375
ltrA		group II intron reverse transcriptase/maturase	1	0	130	145	0.763359	100	inf	0.474638	1	0.785024	1	1	0	1	1	0.59375
group_3689		hypothetical protein	1	0	130	145	0.763359	100	inf	0.474638	1	0.785024	1	1	0	1	1	0.375
group_3690		hypothetical protein	1	0	130	145	0.763359	100	inf	0.474638	1	0.785024	1	1	0	1	1	0.5625
group_3691		2-isopropylmalate synthase	1	0	130	145	0.763359	100	inf	0.474638	1	0.785024	1	1	0	1	1	0.53125
group_3692		L-threonylcarbamoyladenylate synthase	1	0	130	145	0.763359	100	inf	0.474638	1	0.785024	1	1	0	1	1	0.34375
group_3693		MFS transporter	1	0	130	145	0.763359	100	inf	0.474638	1	0.785024	1	1	0	1	1	0.34375
group_3694		metallophosphoesterase	1	0	130	145	0.763359	100	inf	0.474638	1	0.785024	1	1	0	1	1	0.3125
group_3695		hypothetical protein	1	0	130	145	0.763359	100	inf	0.474638	1	0.785024	1	1	0	1	1	0.5
group_3696		3-dehydroquinate synthase	1	0	130	145	0.763359	100	inf	0.474638	1	0.785024	1	1	0	1	1	0.625
group_3697		hypothetical protein	1	0	130	145	0.763359	100	inf	0.474638	1	0.785024	1	1	0	1	1	0.4375
group_3698		hypothetical protein	1	0	130	145	0.763359	100	inf	0.474638	1	0.785024	1	1	0	1	1	0.46875
group_3699		hypothetical protein	1	0	130	145	0.763359	100	inf	0.474638	1	0.785024	1	1	0	1	1	0.53125
group_3700		integrase/recombinase	1	0	130	145	0.763359	100	inf	0.474638	1	0.785024	1	1	0	1	1	0.46875
group_3701		arylamine N-acetyltransferase	1	0	130	145	0.763359	100	inf	0.474638	1	0.785024	1	1	0	1	1	0.5
group_3702		hypothetical protein	1	0	130	145	0.763359	100	inf	0.474638	1	0.785024	1	1	0	1	1	0.53125
group_3703		tandem-type lipoprotein	1	0	130	145	0.763359	100	inf	0.474638	1	0.785024	1	1	0	1	1	0.53125
group_3704		tandem-type lipoprotein	1	0	130	145	0.763359	100	inf	0.474638	1	0.785024	1	1	0	1	1	0.4375
group_3705		hypothetical protein	1	0	130	145	0.763359	100	inf	0.474638	1	0.785024	1	1	0	1	1	0.5625
group_3706		NADP-dependent oxidoreductase	1	0	130	145	0.763359	100	inf	0.474638	1	0.785024	1	1	0	1	1	0.5
group_3707		hypothetical protein	1	0	130	145	0.763359	100	inf	0.474638	1	0.785024	1	1	0	1	1	0.46875
group_3708		alkaline phosphatase	1	0	130	145	0.763359	100	inf	0.474638	1	0.785024	1	1	0	1	1	0.46875
group_3712		hypothetical protein	1	0	130	145	0.763359	100	inf	0.474638	1	0.785024	1	1	0	1	1	0.40625
group_3716		hypothetical protein	1	0	130	145	0.763359	100	inf	0.474638	1	0.785024	1	1	0	1	1	0.53125
group_3717		restriction endonuclease subunit S	1	0	130	145	0.763359	100	inf	0.474638	1	0.785024	1	1	0	1	1	0.40625
group_3718		DNA processing protein DprA	1	0	130	145	0.763359	100	inf	0.474638	1	0.785024	1	1	0	1	1	0.53125
group_3719		hypothetical protein	1	0	130	145	0.763359	100	inf	0.474638	1	0.785024	1	1	0	1	1	0.53125
group_3721		IS1182 family transposase	1	0	130	145	0.763359	100	inf	0.474638	1	0.785024	1	1	0	1	1	0.59375
group_3723		hypothetical protein	1	0	130	145	0.763359	100	inf	0.474638	1	0.785024	1	1	0	1	1	0.5
group_3724		tandem-type lipoprotein	1	0	130	145	0.763359	100	inf	0.474638	1	0.785024	1	1	0	1	1	0.34375
group_3725		MFS transporter	1	0	130	145	0.763359	100	inf	0.474638	1	0.785024	1	1	0	1	1	0.40625
group_3726		cell division protein FtsK	1	0	130	145	0.763359	100	inf	0.474638	1	0.785024	1	1	0	1	1	0.53125
group_3727		thymidylate synthase	1	0	130	145	0.763359	100	inf	0.474638	1	0.785024	1	1	0	1	1	0.3125
group_3728		ATP-binding protein	1	0	130	145	0.763359	100	inf	0.474638	1	0.785024	1	1	0	1	1	0.4375
group_3729		BglG family transcription antiterminator	1	0	130	145	0.763359	100	inf	0.474638	1	0.785024	1	1	0	1	1	0.5625
group_3730		YtxH domain-containing protein	1	0	130	145	0.763359	100	inf	0.474638	1	0.785024	1	1	0	1	1	0.40625
group_3731		hypothetical protein	1	0	130	145	0.763359	100	inf	0.474638	1	0.785024	1	1	0	1	1	0.4375
group_3732	ebpS	elastin-binding protein EbpS	1	0	130	145	0.763359	100	inf	0.474638	1	0.785024	1	1	0	1	1	0.46875
ebh_3		hyperosmolarity resistance protein Ebh	1	0	130	145	0.763359	100	inf	0.474638	1	0.785024	1	1	0	1	1	0.5
group_3734		hypothetical protein	1	0	130	145	0.763359	100	inf	0.474638	1	0.785024	1	1	0	1	1	0.53125
group_3735		hypothetical protein	1	0	130	145	0.763359	100	inf	0.474638	1	0.785024	1	1	0	1	1	0.65625
group_3736		hypothetical protein	1	0	130	145	0.763359	100	inf	0.474638	1	0.785024	1	1	0	1	1	0.40625
group_3737		hypothetical protein	1	0	130	145	0.763359	100	inf	0.474638	1	0.785024	1	1	0	1	1	0.4375
group_3738		FMN-binding negative transcriptional regulator	1	0	130	145	0.763359	100	inf	0.474638	1	0.785024	1	1	0	1	1	0.59375
group_3739	lysA_1	diaminopimelate decarboxylase	1	0	130	145	0.763359	100	inf	0.474638	1	0.785024	1	1	0	1	1	0.5
group_3740		ABC transporter permease	1	0	130	145	0.763359	100	inf	0.474638	1	0.785024	1	1	0	1	1	0.625
group_3741		ABC transporter permease	1	0	130	145	0.763359	100	inf	0.474638	1	0.785024	1	1	0	1	1	0.53125
group_3742		ABC transporter ATP-binding protein	1	0	130	145	0.763359	100	inf	0.474638	1	0.785024	1	1	0	1	1	0.5625
group_3743		ATP-binding cassette domain-containing protein	1	0	130	145	0.763359	100	inf	0.474638	1	0.785024	1	1	0	1	1	0.53125
group_3744		SWIM zinc finger family protein	1	0	130	145	0.763359	100	inf	0.474638	1	0.785024	1	1	0	1	1	0.46875
group_3745		Cof-type HAD-IIB family hydrolase	1	0	130	145	0.763359	100	inf	0.474638	1	0.785024	1	1	0	1	1	0.46875
group_3746		ABC transporter permease	1	0	130	145	0.763359	100	inf	0.474638	1	0.785024	1	1	0	1	1	0.34375
group_3747		ABC transporter ATP-binding protein	1	0	130	145	0.763359	100	inf	0.474638	1	0.785024	1	1	0	1	1	0.5
group_3748		hypothetical protein	1	0	130	145	0.763359	100	inf	0.474638	1	0.785024	1	1	0	1	1	0.40625
group_3754		hypothetical protein	1	0	130	145	0.763359	100	inf	0.474638	1	0.785024	1	1	0	1	1	0.46875
group_3755		hypothetical protein	1	0	130	145	0.763359	100	inf	0.474638	1	0.785024	1	1	0	1	1	0.625
group_3756		DnaD domain protein	1	0	130	145	0.763359	100	inf	0.474638	1	0.785024	1	1	0	1	1	0.53125
group_3761		hypothetical protein	1	0	130	145	0.763359	100	inf	0.474638	1	0.785024	1	1	0	1	1	0.375
group_3762		hypothetical protein	1	0	130	145	0.763359	100	inf	0.474638	1	0.785024	1	1	0	1	1	0.53125
group_3763		helix-turn-helix domain-containing protein	1	0	130	145	0.763359	100	inf	0.474638	1	0.785024	1	1	0	1	1	0.53125
group_3765		Ltp family lipoprotein	1	0	130	145	0.763359	100	inf	0.474638	1	0.785024	1	1	0	1	1	0.5625
group_3766		phage integrase SAM-like domain-containing protein	1	0	130	145	0.763359	100	inf	0.474638	1	0.785024	1	1	0	1	1	0.53125
group_3767		hypothetical protein	1	0	130	145	0.763359	100	inf	0.474638	1	0.785024	1	1	0	1	1	0.625
group_3768		superantigen-like protein SSL14	1	0	130	145	0.763359	100	inf	0.474638	1	0.785024	1	1	0	1	1	0.5
group_3769		superantigen-like protein SSL13	1	0	130	145	0.763359	100	inf	0.474638	1	0.785024	1	1	0	1	1	0.5
group_3770		superantigen-like protein SSL12	1	0	130	145	0.763359	100	inf	0.474638	1	0.785024	1	1	0	1	1	0.5
group_3771		hypothetical protein	1	0	130	145	0.763359	100	inf	0.474638	1	0.785024	1	1	0	1	1	0.5
group_3772		formyl peptide receptor-like 1 inhibitory protein	1	0	130	145	0.763359	100	inf	0.474638	1	0.785024	1	1	0	1	1	0.5
group_3773		hypothetical protein	1	0	130	145	0.763359	100	inf	0.474638	1	0.785024	1	1	0	1	1	0.46875
group_3774	emp	extracellular matrix protein-binding adhesin Emp	1	0	130	145	0.763359	100	inf	0.474638	1	0.785024	1	1	0	1	1	0.46875
group_3775		hypothetical protein	1	0	130	145	0.763359	100	inf	0.474638	1	0.785024	1	1	0	1	1	0.40625
group_3776		restriction endonuclease subunit S	1	0	130	145	0.763359	100	inf	0.474638	1	0.785024	1	1	0	1	1	0.5625
group_3777		superantigen-like protein SSL4	1	0	130	145	0.763359	100	inf	0.474638	1	0.785024	1	1	0	1	1	0.53125
group_3778		superantigen-like protein SSL3	1	0	130	145	0.763359	100	inf	0.474638	1	0.785024	1	1	0	1	1	0.53125
group_3779		hypothetical protein	1	0	130	145	0.763359	100	inf	0.474638	1	0.785024	1	1	0	1	1	0.375
group_3780		hypothetical protein	1	0	130	145	0.763359	100	inf	0.474638	1	0.785024	1	1	0	1	1	0.4375
group_3781		YjdF family protein	1	0	130	145	0.763359	100	inf	0.474638	1	0.785024	1	1	0	1	1	0.59375
group_3782		hypothetical protein	1	0	130	145	0.763359	100	inf	0.474638	1	0.785024	1	1	0	1	1	0.5625
group_3783		hypothetical protein	1	0	130	145	0.763359	100	inf	0.474638	1	0.785024	1	1	0	1	1	0.28125
group_3784		hypothetical protein	1	0	130	145	0.763359	100	inf	0.474638	1	0.785024	1	1	0	1	1	0.46875
group_3785		hypothetical protein	1	0	130	145	0.763359	100	inf	0.474638	1	0.785024	1	1	0	1	1	0.40625
group_3786		hypothetical protein	1	0	130	145	0.763359	100	inf	0.474638	1	0.785024	1	1	0	1	1	0.5625
group_3787		hypothetical protein	1	0	130	145	0.763359	100	inf	0.474638	1	0.785024	1	1	0	1	1	0.375
group_3788		hypothetical protein	1	0	130	145	0.763359	100	inf	0.474638	1	0.785024	1	1	0	1	1	0.4375
group_3789		BglG family transcription antiterminator	1	0	130	145	0.763359	100	inf	0.474638	1	0.785024	1	1	0	1	1	0.4375
group_3790		PTS sugar transporter subunit IIA	1	0	130	145	0.763359	100	inf	0.474638	1	0.785024	1	1	0	1	1	0.4375
group_3791		NAD-dependent deacetylase	1	0	130	145	0.763359	100	inf	0.474638	1	0.785024	1	1	0	1	1	0.5
group_3792		protein-ADP-ribose hydrolase	1	0	130	145	0.763359	100	inf	0.474638	1	0.785024	1	1	0	1	1	0.40625
group_3793		TIGR01741 family protein	1	0	130	145	0.763359	100	inf	0.474638	1	0.785024	1	1	0	1	1	0.375
group_3794		TIGR01741 family protein	1	0	130	145	0.763359	100	inf	0.474638	1	0.785024	1	1	0	1	1	0.40625
group_3795		TIGR01741 family protein	1	0	130	145	0.763359	100	inf	0.474638	1	0.785024	1	1	0	1	1	0.59375
group_3796		ABC transporter ATP-binding protein	1	0	130	145	0.763359	100	inf	0.474638	1	0.785024	1	1	0	1	1	0.625
group_3797		alpha/beta hydrolase	1	0	130	145	0.763359	100	inf	0.474638	1	0.785024	1	1	0	1	1	0.5
group_3798		SDR family oxidoreductase	1	0	130	145	0.763359	100	inf	0.474638	1	0.785024	1	1	0	1	1	0.53125
group_3799		TetR/AcrR family transcriptional regulator	1	0	130	145	0.763359	100	inf	0.474638	1	0.785024	1	1	0	1	1	0.59375
group_3800	coa	staphylocoagulase	1	0	130	145	0.763359	100	inf	0.474638	1	0.785024	1	1	0	1	1	0.53125
group_3801		ABC transporter permease	1	0	130	145	0.763359	100	inf	0.474638	1	0.785024	1	1	0	1	1	0.375
group_3802		hypothetical protein	1	0	130	145	0.763359	100	inf	0.474638	1	0.785024	1	1	0	1	1	0.40625
group_3803		hypothetical protein	1	0	130	145	0.763359	100	inf	0.474638	1	0.785024	1	1	0	1	1	0.53125
group_3804		hypothetical protein	1	0	130	145	0.763359	100	inf	0.474638	1	0.785024	1	1	0	1	1	0.4375
group_3805		hypothetical protein	1	0	130	145	0.763359	100	inf	0.474638	1	0.785024	1	1	0	1	1	0.4375
group_3806		hypothetical protein	1	0	130	145	0.763359	100	inf	0.474638	1	0.785024	1	1	0	1	1	0.40625
group_3807		helix-turn-helix transcriptional regulator	1	0	130	145	0.763359	100	inf	0.474638	1	0.785024	1	1	0	1	1	0.59375
group_3808		hypothetical protein	1	0	130	145	0.763359	100	inf	0.474638	1	0.785024	1	1	0	1	1	0.34375
group_3809		RimK family alpha-L-glutamate ligase	1	0	130	145	0.763359	100	inf	0.474638	1	0.785024	1	1	0	1	1	0.53125
group_3810		hypothetical protein	1	0	130	145	0.763359	100	inf	0.474638	1	0.785024	1	1	0	1	1	0.5625
group_3811		DegT/DnrJ/EryC1/StrS family aminotransferase	1	0	130	145	0.763359	100	inf	0.474638	1	0.785024	1	1	0	1	1	0.59375
argC		N-acetyl-gamma-glutamyl-phosphate reductase	1	0	130	145	0.763359	100	inf	0.474638	1	0.785024	1	1	0	1	1	0.5
group_3813		M20/M25/M40 family metallo-hydrolase	1	0	130	145	0.763359	100	inf	0.474638	1	0.785024	1	1	0	1	1	0.59375
group_3814		transketolase	1	0	130	145	0.763359	100	inf	0.474638	1	0.785024	1	1	0	1	1	0.46875
group_3815		transketolase	1	0	130	145	0.763359	100	inf	0.474638	1	0.785024	1	1	0	1	1	0.59375
group_3816		ATP-grasp domain-containing protein	1	0	130	145	0.763359	100	inf	0.474638	1	0.785024	1	1	0	1	1	0.5625
group_3817		TfoX/Sxy family protein	1	0	130	145	0.763359	100	inf	0.474638	1	0.785024	1	1	0	1	1	0.5
group_3818		hypothetical protein	1	0	130	145	0.763359	100	inf	0.474638	1	0.785024	1	1	0	1	1	0.65625
group_3819		IS30 family transposase	1	0	130	145	0.763359	100	inf	0.474638	1	0.785024	1	1	0	1	1	0.34375
group_3820		hypothetical protein	1	0	130	145	0.763359	100	inf	0.474638	1	0.785024	1	1	0	1	1	0.46875
group_3821		tandem-type lipoprotein	1	0	130	145	0.763359	100	inf	0.474638	1	0.785024	1	1	0	1	1	0.65625
group_3822		hypothetical protein	1	0	130	145	0.763359	100	inf	0.474638	1	0.785024	1	1	0	1	1	0.40625
group_3823		hypothetical protein	1	0	130	145	0.763359	100	inf	0.474638	1	0.785024	1	1	0	1	1	0.5625
group_3824		hypothetical protein	1	0	130	145	0.763359	100	inf	0.474638	1	0.785024	1	1	0	1	1	0.46875
group_3825		ABC transporter ATP-binding protein	1	0	130	145	0.763359	100	inf	0.474638	1	0.785024	1	1	0	1	1	0.59375
group_3826		hypothetical protein	1	0	130	145	0.763359	100	inf	0.474638	1	0.785024	1	1	0	1	1	0.46875
group_3828		hypothetical protein	1	0	130	145	0.763359	100	inf	0.474638	1	0.785024	1	1	0	1	1	0.6875
group_3829		iron chelate uptake ABC transporter family permease subunit	1	0	130	145	0.763359	100	inf	0.474638	1	0.785024	1	1	0	1	1	0.40625
group_3830		energy-coupling factor transporter ATPase	1	0	130	145	0.763359	100	inf	0.474638	1	0.785024	1	1	0	1	1	0.4375
group_3831		hypothetical protein	1	0	130	145	0.763359	100	inf	0.474638	1	0.785024	1	1	0	1	1	0.53125
group_3832		polysaccharide lyase 8 family protein	1	0	130	145	0.763359	100	inf	0.474638	1	0.785024	1	1	0	1	1	0.40625
group_3833		polysaccharide lyase 8 family protein	1	0	130	145	0.763359	100	inf	0.474638	1	0.785024	1	1	0	1	1	0.34375
group_3834		hypothetical protein	1	0	130	145	0.763359	100	inf	0.474638	1	0.785024	1	1	0	1	1	0.375
group_3835		5S ribosomal RNA (partial)	1	0	130	145	0.763359	100	inf	0.474638	1	0.785024	1	1	0	1	1	0.5
group_3836		hypothetical protein	1	0	130	145	0.763359	100	inf	0.474638	1	0.785024	1	1	0	1	1	0.53125
group_3837		NETI motif-containing protein	1	0	130	145	0.763359	100	inf	0.474638	1	0.785024	1	1	0	1	1	0.46875
group_3838		peptide-methionine (S)-S-oxide reductase	1	0	130	145	0.763359	100	inf	0.474638	1	0.785024	1	1	0	1	1	0.46875
group_3839		flavin reductase family protein	1	0	130	145	0.763359	100	inf	0.474638	1	0.785024	1	1	0	1	1	0.5625
group_3840		hypothetical protein	1	0	130	145	0.763359	100	inf	0.474638	1	0.785024	1	1	0	1	1	0.46875
group_3841		hypothetical protein	1	0	130	145	0.763359	100	inf	0.474638	1	0.785024	1	1	0	1	1	0.46875
group_3842		phosphatase PAP2 family protein	1	0	130	145	0.763359	100	inf	0.474638	1	0.785024	1	1	0	1	1	0.5
group_3843		HAD family hydrolase	1	0	130	145	0.763359	100	inf	0.474638	1	0.785024	1	1	0	1	1	0.53125
group_3844		restriction endonuclease subunit M	1	0	130	145	0.763359	100	inf	0.474638	1	0.785024	1	1	0	1	1	0.46875
group_3845		restriction endonuclease subunit S	1	0	130	145	0.763359	100	inf	0.474638	1	0.785024	1	1	0	1	1	0.34375
group_3846		hypothetical protein	1	0	130	145	0.763359	100	inf	0.474638	1	0.785024	1	1	0	1	1	0.59375
group_3847		hypothetical protein	1	0	130	145	0.763359	100	inf	0.474638	1	0.785024	1	1	0	1	1	0.40625
sdrC_2		MSCRAMM family adhesin SdrC	1	0	130	145	0.763359	100	inf	0.474638	1	0.785024	1	1	0	1	1	0.46875
group_3849		hypothetical protein	1	0	130	145	0.763359	100	inf	0.474638	1	0.785024	1	1	0	1	1	0.625
group_3851		hypothetical protein	1	0	130	145	0.763359	100	inf	0.474638	1	0.785024	1	1	0	1	1	0.5
group_3852		hypothetical protein	1	0	130	145	0.763359	100	inf	0.474638	1	0.785024	1	1	0	1	1	0.375
group_3853		hypothetical protein	1	0	130	145	0.763359	100	inf	0.474638	1	0.785024	1	1	0	1	1	0.5625
group_3854		hypothetical protein	1	0	130	145	0.763359	100	inf	0.474638	1	0.785024	1	1	0	1	1	0.375
group_3855		TIGR01741 family protein	1	0	130	145	0.763359	100	inf	0.474638	1	0.785024	1	1	0	1	1	0.4375
group_3856		recombinase family protein	1	0	130	145	0.763359	100	inf	0.474638	1	0.785024	1	1	0	1	1	0.46875
group_3857		AAA family ATPase	1	0	130	145	0.763359	100	inf	0.474638	1	0.785024	1	1	0	1	1	0.46875
group_3858		DDE-type integrase/transposase/recombinase	1	0	130	145	0.763359	100	inf	0.474638	1	0.785024	1	1	0	1	1	0.53125
group_3859		recombinase family protein	1	0	130	145	0.763359	100	inf	0.474638	1	0.785024	1	1	0	1	1	0.46875
group_3860		hypothetical protein	1	0	130	145	0.763359	100	inf	0.474638	1	0.785024	1	1	0	1	1	0.4375
group_3861		recombinase family protein	1	0	130	145	0.763359	100	inf	0.474638	1	0.785024	1	1	0	1	1	0.4375
group_3862		universal stress protein	1	0	130	145	0.763359	100	inf	0.474638	1	0.785024	1	1	0	1	1	0.40625
group_3864	emp	extracellular matrix protein-binding adhesin Emp	1	0	130	145	0.763359	100	inf	0.474638	1	0.785024	1	1	0	1	1	0.5
group_3865		hypothetical protein	1	0	130	145	0.763359	100	inf	0.474638	1	0.785024	1	1	0	1	1	0.5625
group_3866		ABC transporter permease	1	0	130	145	0.763359	100	inf	0.474638	1	0.785024	1	1	0	1	1	0.5625
group_3867		ABC transporter permease	1	0	130	145	0.763359	100	inf	0.474638	1	0.785024	1	1	0	1	1	0.46875
group_3868		ABC transporter ATP-binding protein	1	0	130	145	0.763359	100	inf	0.474638	1	0.785024	1	1	0	1	1	0.5
group_3869		ABC transporter ATP-binding protein	1	0	130	145	0.763359	100	inf	0.474638	1	0.785024	1	1	0	1	1	0.625
group_3870		peptide ABC transporter substrate-binding protein	1	0	130	145	0.763359	100	inf	0.474638	1	0.785024	1	1	0	1	1	0.5
group_3871		lactococcin 972 family bacteriocin	1	0	130	145	0.763359	100	inf	0.474638	1	0.785024	1	1	0	1	1	0.53125
group_3872		formyl peptide receptor-like 1 inhibitory protein	1	0	130	145	0.763359	100	inf	0.474638	1	0.785024	1	1	0	1	1	0.5
group_3873		hypothetical protein	1	0	130	145	0.763359	100	inf	0.474638	1	0.785024	1	1	0	1	1	0.3125
group_3874		hypothetical protein	1	0	130	145	0.763359	100	inf	0.474638	1	0.785024	1	1	0	1	1	0.28125
group_3875		IS3 family transposase	1	0	130	145	0.763359	100	inf	0.474638	1	0.785024	1	1	0	1	1	0.3125
group_3876		hypothetical protein	1	0	130	145	0.763359	100	inf	0.474638	1	0.785024	1	1	0	1	1	0.5625
group_3877		N-acetyltransferase	1	0	130	145	0.763359	100	inf	0.474638	1	0.785024	1	1	0	1	1	0.375
group_3878		acetyltransferase	1	0	130	145	0.763359	100	inf	0.474638	1	0.785024	1	1	0	1	1	0.375
group_3879		hypothetical protein	1	0	130	145	0.763359	100	inf	0.474638	1	0.785024	1	1	0	1	1	0.4375
group_3880		hypothetical protein	1	0	130	145	0.763359	100	inf	0.474638	1	0.785024	1	1	0	1	1	0.5625
group_3881		TfoX/Sxy family protein	1	0	130	145	0.763359	100	inf	0.474638	1	0.785024	1	1	0	1	1	0.4375
group_3882		tandem-type lipoprotein	1	0	130	145	0.763359	100	inf	0.474638	1	0.785024	1	1	0	1	1	0.4375
group_3883		hypothetical protein	1	0	130	145	0.763359	100	inf	0.474638	1	0.785024	1	1	0	1	1	0.5
group_3884		amidohydrolase family protein	1	0	130	145	0.763359	100	inf	0.474638	1	0.785024	1	1	0	1	1	0.5625
group_3885		TetR/AcrR family transcriptional regulator	1	0	130	145	0.763359	100	inf	0.474638	1	0.785024	1	1	0	1	1	0.40625
group_3886		hypothetical protein	1	0	130	145	0.763359	100	inf	0.474638	1	0.785024	1	1	0	1	1	0.28125
group_3887	coa	staphylocoagulase	1	0	130	145	0.763359	100	inf	0.474638	1	0.785024	1	1	0	1	1	0.5625
group_3888		TIGR04197 family type VII secretion effector	1	0	130	145	0.763359	100	inf	0.474638	1	0.785024	1	1	0	1	1	0.6875
group_3889		hypothetical protein	1	0	130	145	0.763359	100	inf	0.474638	1	0.785024	1	1	0	1	1	0.65625
group_3890		transposase	1	0	130	145	0.763359	100	inf	0.474638	1	0.785024	1	1	0	1	1	0.5625
group_3891		hypothetical protein	1	0	130	145	0.763359	100	inf	0.474638	1	0.785024	1	1	0	1	1	0.375
group_3892		hypothetical protein	1	0	130	145	0.763359	100	inf	0.474638	1	0.785024	1	1	0	1	1	0.53125
group_3894		TIGR01741 family protein	1	0	130	145	0.763359	100	inf	0.474638	1	0.785024	1	1	0	1	1	0.40625
group_3895		antitoxin YezG family protein	1	0	130	145	0.763359	100	inf	0.474638	1	0.785024	1	1	0	1	1	0.4375
group_3896		superantigen-like protein SSL1	1	0	130	145	0.763359	100	inf	0.474638	1	0.785024	1	1	0	1	1	0.53125
group_3897		superantigen-like protein SSL3	1	0	130	145	0.763359	100	inf	0.474638	1	0.785024	1	1	0	1	1	0.5625
group_3898		superantigen-like protein SSL4	1	0	130	145	0.763359	100	inf	0.474638	1	0.785024	1	1	0	1	1	0.53125
group_3899		superantigen-like protein SSL7	1	0	130	145	0.763359	100	inf	0.474638	1	0.785024	1	1	0	1	1	0.5625
group_3900		restriction endonuclease subunit S	1	0	130	145	0.763359	100	inf	0.474638	1	0.785024	1	1	0	1	1	0.5625
group_3901		superantigen-like protein SSL11	1	0	130	145	0.763359	100	inf	0.474638	1	0.785024	1	1	0	1	1	0.5
group_3902		tandem-type lipoprotein	1	0	130	145	0.763359	100	inf	0.474638	1	0.785024	1	1	0	1	1	0.46875
group_3903	erm(A)	23S rRNA (adenine(2058)-N(6))-methyltransferase Erm(A)	1	0	130	145	0.763359	100	inf	0.474638	1	0.785024	1	1	0	1	1	0.59375
group_3904		cysteine desulfurase	1	0	130	145	0.763359	100	inf	0.474638	1	0.785024	1	1	0	1	1	0.59375
group_3905	menC	o-succinylbenzoate synthase	1	0	130	145	0.763359	100	inf	0.474638	1	0.785024	1	1	0	1	1	0.5625
group_3906		IS3 family transposase	1	0	130	145	0.763359	100	inf	0.474638	1	0.785024	1	1	0	1	1	0.46875
group_3907		hypothetical protein	1	0	130	145	0.763359	100	inf	0.474638	1	0.785024	1	1	0	1	1	0.53125
group_3908		hypothetical protein	1	0	130	145	0.763359	100	inf	0.474638	1	0.785024	1	1	0	1	1	0.59375
group_3910		polysaccharide lyase 8 family protein	1	0	130	145	0.763359	100	inf	0.474638	1	0.785024	1	1	0	1	1	0.5625
group_3911		hypothetical protein	1	0	130	145	0.763359	100	inf	0.474638	1	0.785024	1	1	0	1	1	0.5
group_3912		hypothetical protein	1	0	130	145	0.763359	100	inf	0.474638	1	0.785024	1	1	0	1	1	0.34375
group_3913		tryptophan synthase subunit alpha	1	0	130	145	0.763359	100	inf	0.474638	1	0.785024	1	1	0	1	1	0.4375
group_3914		phosphoribosylanthranilate isomerase	1	0	130	145	0.763359	100	inf	0.474638	1	0.785024	1	1	0	1	1	0.375
group_3915	trpC	indole-3-glycerol phosphate synthase TrpC	1	0	130	145	0.763359	100	inf	0.474638	1	0.785024	1	1	0	1	1	0.625
group_3916	trpD	anthranilate phosphoribosyltransferase	1	0	130	145	0.763359	100	inf	0.474638	1	0.785024	1	1	0	1	1	0.40625
group_3917		aminodeoxychorismate/anthranilate synthase component II	1	0	130	145	0.763359	100	inf	0.474638	1	0.785024	1	1	0	1	1	0.5
dcm		DNA (cytosine-5-)-methyltransferase	1	0	130	145	0.763359	100	inf	0.474638	1	0.785024	1	1	0	1	1	0.53125
group_3919		hypothetical protein	1	0	130	145	0.763359	100	inf	0.474638	1	0.785024	1	1	0	1	1	0.4375
group_3920		tandem-type lipoprotein	1	0	130	145	0.763359	100	inf	0.474638	1	0.785024	1	1	0	1	1	0.46875
group_3921		tandem-type lipoprotein	1	0	130	145	0.763359	100	inf	0.474638	1	0.785024	1	1	0	1	1	0.375
group_3922		hypothetical protein	1	0	130	145	0.763359	100	inf	0.474638	1	0.785024	1	1	0	1	1	0.59375
group_3923		hypothetical protein	1	0	130	145	0.763359	100	inf	0.474638	1	0.785024	1	1	0	1	1	0.6875
group_3924		hypothetical protein	1	0	130	145	0.763359	100	inf	0.474638	1	0.785024	1	1	0	1	1	0.34375
group_3925		hypothetical protein	1	0	130	145	0.763359	100	inf	0.474638	1	0.785024	1	1	0	1	1	0.5625
group_3926		IS3-like element ISSau2 family transposase	1	0	130	145	0.763359	100	inf	0.474638	1	0.785024	1	1	0	1	1	0.4375
group_3927		IS3-like element ISSau2 family transposase	1	0	130	145	0.763359	100	inf	0.474638	1	0.785024	1	1	0	1	1	0.59375
group_3928		hypothetical protein	1	0	130	145	0.763359	100	inf	0.474638	1	0.785024	1	1	0	1	1	0.34375
group_3929		hypothetical protein	1	0	130	145	0.763359	100	inf	0.474638	1	0.785024	1	1	0	1	1	0.53125
group_3930		hypothetical protein	1	0	130	145	0.763359	100	inf	0.474638	1	0.785024	1	1	0	1	1	0.40625
group_3931		hypothetical protein	1	0	130	145	0.763359	100	inf	0.474638	1	0.785024	1	1	0	1	1	0.46875
group_3932		hypothetical protein	1	0	130	145	0.763359	100	inf	0.474638	1	0.785024	1	1	0	1	1	0.5
group_3933		hypothetical protein	1	0	130	145	0.763359	100	inf	0.474638	1	0.785024	1	1	0	1	1	0.5
group_3934		hypothetical protein	1	0	130	145	0.763359	100	inf	0.474638	1	0.785024	1	1	0	1	1	0.71875
group_3935		hypothetical protein	1	0	130	145	0.763359	100	inf	0.474638	1	0.785024	1	1	0	1	1	0.5625
group_3936		hypothetical protein	1	0	130	145	0.763359	100	inf	0.474638	1	0.785024	1	1	0	1	1	0.4375
group_3937		flavodoxin family protein	1	0	130	145	0.763359	100	inf	0.474638	1	0.785024	1	1	0	1	1	0.4375
group_3938		hypothetical protein	1	0	130	145	0.763359	100	inf	0.474638	1	0.785024	1	1	0	1	1	0.40625
group_3939		transposase	1	0	130	145	0.763359	100	inf	0.474638	1	0.785024	1	1	0	1	1	0.53125
group_3942		transcriptional regulator	1	0	130	145	0.763359	100	inf	0.474638	1	0.785024	1	1	0	1	1	0.4375
group_3945		leukocidin/hemolysin toxin family protein	1	0	130	145	0.763359	100	inf	0.474638	1	0.785024	1	1	0	1	1	0.5
group_3946		succinyl-diaminopimelate desuccinylase	1	0	130	145	0.763359	100	inf	0.474638	1	0.785024	1	1	0	1	1	0.53125
group_3947		hypothetical protein	1	0	130	145	0.763359	100	inf	0.474638	1	0.785024	1	1	0	1	1	0.5625
group_3948		hypothetical protein	1	0	130	145	0.763359	100	inf	0.474638	1	0.785024	1	1	0	1	1	0.375
group_3949		hypothetical protein	1	0	130	145	0.763359	100	inf	0.474638	1	0.785024	1	1	0	1	1	0.5
group_3950		hypothetical protein	1	0	130	145	0.763359	100	inf	0.474638	1	0.785024	1	1	0	1	1	0.4375
group_3951		hypothetical protein	1	0	130	145	0.763359	100	inf	0.474638	1	0.785024	1	1	0	1	1	0.40625
group_3952		hypothetical protein	1	0	130	145	0.763359	100	inf	0.474638	1	0.785024	1	1	0	1	1	0.40625
group_3953		hypothetical protein	1	0	130	145	0.763359	100	inf	0.474638	1	0.785024	1	1	0	1	1	0.40625
group_3954		hypothetical protein	1	0	130	145	0.763359	100	inf	0.474638	1	0.785024	1	1	0	1	1	0.5
group_3955		hypothetical protein	1	0	130	145	0.763359	100	inf	0.474638	1	0.785024	1	1	0	1	1	0.46875
group_3956		hypothetical protein	1	0	130	145	0.763359	100	inf	0.474638	1	0.785024	1	1	0	1	1	0.375
group_3957		hypothetical protein	1	0	130	145	0.763359	100	inf	0.474638	1	0.785024	1	1	0	1	1	0.5
group_3958		hypothetical protein	1	0	130	145	0.763359	100	inf	0.474638	1	0.785024	1	1	0	1	1	0.5
group_3959		transposase	1	0	130	145	0.763359	100	inf	0.474638	1	0.785024	1	1	0	1	1	0.53125
group_3960		hypothetical protein	1	0	130	145	0.763359	100	inf	0.474638	1	0.785024	1	1	0	1	1	0.46875
group_3961		hypothetical protein	1	0	130	145	0.763359	100	inf	0.474638	1	0.785024	1	1	0	1	1	0.34375
group_3962		hypothetical protein	1	0	130	145	0.763359	100	inf	0.474638	1	0.785024	1	1	0	1	1	0.5
group_3963		hypothetical protein	1	0	130	145	0.763359	100	inf	0.474638	1	0.785024	1	1	0	1	1	0.5625
group_3964		hypothetical protein	1	0	130	145	0.763359	100	inf	0.474638	1	0.785024	1	1	0	1	1	0.5625
group_3965		toll/interleukin-1 receptor domain-containing protein	1	0	130	145	0.763359	100	inf	0.474638	1	0.785024	1	1	0	1	1	0.40625
group_3966		TIR domain-containing protein	1	0	130	145	0.763359	100	inf	0.474638	1	0.785024	1	1	0	1	1	0.5625
group_3967		hypothetical protein	1	0	130	145	0.763359	100	inf	0.474638	1	0.785024	1	1	0	1	1	0.6875
group_3968		hypothetical protein	1	0	130	145	0.763359	100	inf	0.474638	1	0.785024	1	1	0	1	1	0.46875
group_3969		hypothetical protein	1	0	130	145	0.763359	100	inf	0.474638	1	0.785024	1	1	0	1	1	0.59375
group_3970		polysaccharide lyase 8 family protein	1	0	130	145	0.763359	100	inf	0.474638	1	0.785024	1	1	0	1	1	0.46875
group_3971		hypothetical protein	1	0	130	145	0.763359	100	inf	0.474638	1	0.785024	1	1	0	1	1	0.5
group_3972		hypothetical protein	1	0	130	145	0.763359	100	inf	0.474638	1	0.785024	1	1	0	1	1	0.53125
group_3973		AAA family ATPase	1	0	130	145	0.763359	100	inf	0.474638	1	0.785024	1	1	0	1	1	0.46875
group_3974		IS21 family transposase	1	0	130	145	0.763359	100	inf	0.474638	1	0.785024	1	1	0	1	1	0.625
group_3975		hypothetical protein	1	0	130	145	0.763359	100	inf	0.474638	1	0.785024	1	1	0	1	1	0.375
group_3977		MFS transporter	1	0	130	145	0.763359	100	inf	0.474638	1	0.785024	1	1	0	1	1	0.5625
group_3979		hypothetical protein	1	0	130	145	0.763359	100	inf	0.474638	1	0.785024	1	1	0	1	1	0.46875
sfaB_1		staphyloferrin A synthetase SfaB	1	0	130	145	0.763359	100	inf	0.474638	1	0.785024	1	1	0	1	1	0.5
group_3981		tRNA-Pro(tgg)	1	0	130	145	0.763359	100	inf	0.474638	1	0.785024	1	1	0	1	1	0.375
group_3982		hypothetical protein	1	0	130	145	0.763359	100	inf	0.474638	1	0.785024	1	1	0	1	1	0.4375
group_3984		hypothetical protein	1	0	130	145	0.763359	100	inf	0.474638	1	0.785024	1	1	0	1	1	0.4375
group_3985		hypothetical protein	1	0	130	145	0.763359	100	inf	0.474638	1	0.785024	1	1	0	1	1	0.5
group_3986		hypothetical protein	1	0	130	145	0.763359	100	inf	0.474638	1	0.785024	1	1	0	1	1	0.4375
group_4003		hypothetical protein	1	0	130	145	0.763359	100	inf	0.474638	1	0.785024	1	1	0	1	1	0.5
group_4004		hypothetical protein	1	0	130	145	0.763359	100	inf	0.474638	1	0.785024	1	1	0	1	1	0.625
group_4010		hypothetical protein	1	0	130	145	0.763359	100	inf	0.474638	1	0.785024	1	1	0	1	1	0.625
group_4011		helix-turn-helix transcriptional regulator	1	0	130	145	0.763359	100	inf	0.474638	1	0.785024	1	1	0	1	1	0.4375
group_4012		bifunctional metallophosphatase/5'-nucleotidase	1	0	130	145	0.763359	100	inf	0.474638	1	0.785024	1	1	0	1	1	0.5625
group_4013		hypothetical protein	1	0	130	145	0.763359	100	inf	0.474638	1	0.785024	1	1	0	1	1	0.53125
group_4014		hypothetical protein	1	0	130	145	0.763359	100	inf	0.474638	1	0.785024	1	1	0	1	1	0.5625
group_4015		hypothetical protein	1	0	130	145	0.763359	100	inf	0.474638	1	0.785024	1	1	0	1	1	0.59375
group_4016		hypothetical protein	1	0	130	145	0.763359	100	inf	0.474638	1	0.785024	1	1	0	1	1	0.53125
group_4022		superantigen-like protein SSL14	1	0	130	145	0.763359	100	inf	0.474638	1	0.785024	1	1	0	1	1	0.40625
mco		multi-copper oxidase Mco	1	0	130	145	0.763359	100	inf	0.474638	1	0.785024	1	1	0	1	1	0.40625
group_4024		helix-turn-helix transcriptional regulator	1	0	130	145	0.763359	100	inf	0.474638	1	0.785024	1	1	0	1	1	0.59375
group_4025		CPBP family intramembrane metalloprotease	1	0	130	145	0.763359	100	inf	0.474638	1	0.785024	1	1	0	1	1	0.40625
group_4026		hypothetical protein	1	0	130	145	0.763359	100	inf	0.474638	1	0.785024	1	1	0	1	1	0.46875
group_4027		hypothetical protein	1	0	130	145	0.763359	100	inf	0.474638	1	0.785024	1	1	0	1	1	0.625
group_4028		hypothetical protein	1	0	130	145	0.763359	100	inf	0.474638	1	0.785024	1	1	0	1	1	0.5
group_4029		nitronate monooxygenase	1	0	130	145	0.763359	100	inf	0.474638	1	0.785024	1	1	0	1	1	0.625
group_4030		LysR family transcriptional regulator	1	0	130	145	0.763359	100	inf	0.474638	1	0.785024	1	1	0	1	1	0.65625
group_4031		hypothetical protein	1	0	130	145	0.763359	100	inf	0.474638	1	0.785024	1	1	0	1	1	0.6875
group_4032		hypothetical protein	1	0	130	145	0.763359	100	inf	0.474638	1	0.785024	1	1	0	1	1	0.625
group_4033		hypothetical protein	1	0	130	145	0.763359	100	inf	0.474638	1	0.785024	1	1	0	1	1	0.59375
group_4034		hypothetical protein	1	0	130	145	0.763359	100	inf	0.474638	1	0.785024	1	1	0	1	1	0.53125
group_4035		hypothetical protein	1	0	130	145	0.763359	100	inf	0.474638	1	0.785024	1	1	0	1	1	0.28125
group_4036		hypothetical protein	1	0	130	145	0.763359	100	inf	0.474638	1	0.785024	1	1	0	1	1	0.46875
group_4037		hypothetical protein	1	0	130	145	0.763359	100	inf	0.474638	1	0.785024	1	1	0	1	1	0.4375
group_4038		hypothetical protein	1	0	130	145	0.763359	100	inf	0.474638	1	0.785024	1	1	0	1	1	0.5
group_4040		tandem-type lipoprotein	1	0	130	145	0.763359	100	inf	0.474638	1	0.785024	1	1	0	1	1	0.5
group_4042		hypothetical protein	1	0	130	145	0.763359	100	inf	0.474638	1	0.785024	1	1	0	1	1	0.53125
group_4043		hypothetical protein	1	0	130	145	0.763359	100	inf	0.474638	1	0.785024	1	1	0	1	1	0.5625
group_4044		hypothetical protein	1	0	130	145	0.763359	100	inf	0.474638	1	0.785024	1	1	0	1	1	0.5625
group_4045		RepB family plasmid replication initiator protein	1	0	130	145	0.763359	100	inf	0.474638	1	0.785024	1	1	0	1	1	0.4375
group_4046		hypothetical protein	1	0	130	145	0.763359	100	inf	0.474638	1	0.785024	1	1	0	1	1	0.4375
group_4047		hypothetical protein	1	0	130	145	0.763359	100	inf	0.474638	1	0.785024	1	1	0	1	1	0.40625
group_4049		hypothetical protein	1	0	130	145	0.763359	100	inf	0.474638	1	0.785024	1	1	0	1	1	0.53125
group_4050		hypothetical protein	1	0	130	145	0.763359	100	inf	0.474638	1	0.785024	1	1	0	1	1	0.5625
group_4051		hypothetical protein	1	0	130	145	0.763359	100	inf	0.474638	1	0.785024	1	1	0	1	1	0.625
group_4052		hypothetical protein	1	0	130	145	0.763359	100	inf	0.474638	1	0.785024	1	1	0	1	1	0.4375
group_4053		IS30-like element ISSau1 family transposase	1	0	130	145	0.763359	100	inf	0.474638	1	0.785024	1	1	0	1	1	0.53125
group_4054		hypothetical protein	1	0	130	145	0.763359	100	inf	0.474638	1	0.785024	1	1	0	1	1	0.375
group_4055		hypothetical protein	1	0	130	145	0.763359	100	inf	0.474638	1	0.785024	1	1	0	1	1	0.3125
group_4065		hypothetical protein	1	0	130	145	0.763359	100	inf	0.474638	1	0.785024	1	1	0	1	1	0.5
group_4066		hypothetical protein	1	0	130	145	0.763359	100	inf	0.474638	1	0.785024	1	1	0	1	1	0.53125
group_4067		hypothetical protein	1	0	130	145	0.763359	100	inf	0.474638	1	0.785024	1	1	0	1	1	0.40625
group_4068		hypothetical protein	1	0	130	145	0.763359	100	inf	0.474638	1	0.785024	1	1	0	1	1	0.4375
group_4070		hypothetical protein	1	0	130	145	0.763359	100	inf	0.474638	1	0.785024	1	1	0	1	1	0.40625
group_4071		hypothetical protein	1	0	130	145	0.763359	100	inf	0.474638	1	0.785024	1	1	0	1	1	0.5
group_4131		hypothetical protein	1	0	130	145	0.763359	100	inf	0.474638	1	0.785024	1	1	0	1	1	0.5
group_4132		hypothetical protein	1	0	130	145	0.763359	100	inf	0.474638	1	0.785024	1	1	0	1	1	0.46875
group_4133		hypothetical protein	1	0	130	145	0.763359	100	inf	0.474638	1	0.785024	1	1	0	1	1	0.34375
group_4134		phage protein	1	0	130	145	0.763359	100	inf	0.474638	1	0.785024	1	1	0	1	1	0.53125
group_4135		hypothetical protein	1	0	130	145	0.763359	100	inf	0.474638	1	0.785024	1	1	0	1	1	0.5625
group_4136		hypothetical protein	1	0	130	145	0.763359	100	inf	0.474638	1	0.785024	1	1	0	1	1	0.46875
group_4138		hypothetical protein	1	0	130	145	0.763359	100	inf	0.474638	1	0.785024	1	1	0	1	1	0.5
group_4139		FeoB-associated Cys-rich membrane protein	1	0	130	145	0.763359	100	inf	0.474638	1	0.785024	1	1	0	1	1	0.46875
group_4140	coa	staphylocoagulase	1	0	130	145	0.763359	100	inf	0.474638	1	0.785024	1	1	0	1	1	0.5
group_4141		hypothetical protein	1	0	130	145	0.763359	100	inf	0.474638	1	0.785024	1	1	0	1	1	0.375
group_4142		hypothetical protein	1	0	130	145	0.763359	100	inf	0.474638	1	0.785024	1	1	0	1	1	0.53125
group_4143		DnaD domain protein	1	0	130	145	0.763359	100	inf	0.474638	1	0.785024	1	1	0	1	1	0.53125
group_4144		phage repressor protein	1	0	130	145	0.763359	100	inf	0.474638	1	0.785024	1	1	0	1	1	0.34375
group_4145		hypothetical protein	1	0	130	145	0.763359	100	inf	0.474638	1	0.785024	1	1	0	1	1	0.5
group_4146		hypothetical protein	1	0	130	145	0.763359	100	inf	0.474638	1	0.785024	1	1	0	1	1	0.4375
group_4147		hypothetical protein	1	0	130	145	0.763359	100	inf	0.474638	1	0.785024	1	1	0	1	1	0.5625
group_4148		hypothetical protein	1	0	130	145	0.763359	100	inf	0.474638	1	0.785024	1	1	0	1	1	0.5
group_4149		hypothetical protein	1	0	130	145	0.763359	100	inf	0.474638	1	0.785024	1	1	0	1	1	0.40625
group_4150		helix-turn-helix domain-containing protein	1	0	130	145	0.763359	100	inf	0.474638	1	0.785024	1	1	0	1	1	0.65625
group_4151		Ltp family lipoprotein	1	0	130	145	0.763359	100	inf	0.474638	1	0.785024	1	1	0	1	1	0.59375
group_4152		site-specific integrase	1	0	130	145	0.763359	100	inf	0.474638	1	0.785024	1	1	0	1	1	0.5
group_4153	dprA	DNA-protecting protein DprA	1	0	130	145	0.763359	100	inf	0.474638	1	0.785024	1	1	0	1	1	0.46875
group_4154		TIGR01741 family protein	1	0	130	145	0.763359	100	inf	0.474638	1	0.785024	1	1	0	1	1	0.59375
group_4155		hypothetical protein	1	0	130	145	0.763359	100	inf	0.474638	1	0.785024	1	1	0	1	1	0.375
group_4156		transposase	1	0	130	145	0.763359	100	inf	0.474638	1	0.785024	1	1	0	1	1	0.40625
group_4157		tandem-type lipoprotein	1	0	130	145	0.763359	100	inf	0.474638	1	0.785024	1	1	0	1	1	0.59375
group_4158		tandem-type lipoprotein	1	0	130	145	0.763359	100	inf	0.474638	1	0.785024	1	1	0	1	1	0.34375
group_4159		Txe/YoeB family addiction module toxin	1	0	130	145	0.763359	100	inf	0.474638	1	0.785024	1	1	0	1	1	0.53125
group_4160		hypothetical protein	1	0	130	145	0.763359	100	inf	0.474638	1	0.785024	1	1	0	1	1	0.65625
group_4161		hypothetical protein	1	0	130	145	0.763359	100	inf	0.474638	1	0.785024	1	1	0	1	1	0.5
group_4162		hypothetical protein	1	0	130	145	0.763359	100	inf	0.474638	1	0.785024	1	1	0	1	1	0.46875
group_4163		hypothetical protein	1	0	130	145	0.763359	100	inf	0.474638	1	0.785024	1	1	0	1	1	0.59375
group_4164		hypothetical protein	1	0	130	145	0.763359	100	inf	0.474638	1	0.785024	1	1	0	1	1	0.25
group_4165		BsaG protein	1	0	130	145	0.763359	100	inf	0.474638	1	0.785024	1	1	0	1	1	0.5625
group_4166		hypothetical protein	1	0	130	145	0.763359	100	inf	0.474638	1	0.785024	1	1	0	1	1	0.40625
group_4167		helix-turn-helix transcriptional regulator	1	0	130	145	0.763359	100	inf	0.474638	1	0.785024	1	1	0	1	1	0.65625
group_4168		helix-turn-helix transcriptional regulator	1	0	130	145	0.763359	100	inf	0.474638	1	0.785024	1	1	0	1	1	0.46875
group_4169		helix-turn-helix domain-containing protein	1	0	130	145	0.763359	100	inf	0.474638	1	0.785024	1	1	0	1	1	0.40625
group_4170		hypothetical protein	1	0	130	145	0.763359	100	inf	0.474638	1	0.785024	1	1	0	1	1	0.46875
group_4171		hypothetical protein	1	0	130	145	0.763359	100	inf	0.474638	1	0.785024	1	1	0	1	1	0.5
group_4172		hypothetical protein	1	0	130	145	0.763359	100	inf	0.474638	1	0.785024	1	1	0	1	1	0.5
group_4173		S8 family serine peptidase	1	0	130	145	0.763359	100	inf	0.474638	1	0.785024	1	1	0	1	1	0.5
group_4174		polysaccharide lyase 8 family protein	1	0	130	145	0.763359	100	inf	0.474638	1	0.785024	1	1	0	1	1	0.53125
group_4175		hypothetical protein	1	0	130	145	0.763359	100	inf	0.474638	1	0.785024	1	1	0	1	1	0.53125
group_4176		hypothetical protein	1	0	130	145	0.763359	100	inf	0.474638	1	0.785024	1	1	0	1	1	0.375
group_4177		complement inhibitor SCIN family protein	1	0	130	145	0.763359	100	inf	0.474638	1	0.785024	1	1	0	1	1	0.46875
group_4178		recombinase family protein	1	0	130	145	0.763359	100	inf	0.474638	1	0.785024	1	1	0	1	1	0.625
group_4179		hypothetical protein	1	0	130	145	0.763359	100	inf	0.474638	1	0.785024	1	1	0	1	1	0.5
group_4180		hypothetical protein	1	0	130	145	0.763359	100	inf	0.474638	1	0.785024	1	1	0	1	1	0.4375
group_4181		hypothetical protein	1	0	130	145	0.763359	100	inf	0.474638	1	0.785024	1	1	0	1	1	0.5
group_4182		ImmA/IrrE family metallo-endopeptidase	1	0	130	145	0.763359	100	inf	0.474638	1	0.785024	1	1	0	1	1	0.5625
group_4183		helix-turn-helix transcriptional regulator	1	0	130	145	0.763359	100	inf	0.474638	1	0.785024	1	1	0	1	1	0.46875
group_4184		helix-turn-helix transcriptional regulator	1	0	130	145	0.763359	100	inf	0.474638	1	0.785024	1	1	0	1	1	0.4375
group_4185		hypothetical protein	1	0	130	145	0.763359	100	inf	0.474638	1	0.785024	1	1	0	1	1	0.46875
group_4186		hypothetical protein	1	0	130	145	0.763359	100	inf	0.474638	1	0.785024	1	1	0	1	1	0.625
group_4187		tandem-type lipoprotein	1	0	130	145	0.763359	100	inf	0.474638	1	0.785024	1	1	0	1	1	0.53125
group_4188		tandem-type lipoprotein	1	0	130	145	0.763359	100	inf	0.474638	1	0.785024	1	1	0	1	1	0.53125
group_4189		tandem-type lipoprotein	1	0	130	145	0.763359	100	inf	0.474638	1	0.785024	1	1	0	1	1	0.5
group_4190		FKLRK protein	1	0	130	145	0.763359	100	inf	0.474638	1	0.785024	1	1	0	1	1	0.53125
group_4191		restriction endonuclease subunit S	1	0	130	145	0.763359	100	inf	0.474638	1	0.785024	1	1	0	1	1	0.4375
group_4192		restriction endonuclease subunit S	1	0	130	145	0.763359	100	inf	0.474638	1	0.785024	1	1	0	1	1	0.4375
group_4193		polysaccharide lyase 8 family protein	1	0	130	145	0.763359	100	inf	0.474638	1	0.785024	1	1	0	1	1	0.46875
group_4194	qacC	quaternary ammonium compound efflux SMR transporter QacC	1	0	130	145	0.763359	100	inf	0.474638	1	0.785024	1	1	0	1	1	0.40625
group_4196		hypothetical protein	1	0	130	145	0.763359	100	inf	0.474638	1	0.785024	1	1	0	1	1	0.4375
group_4197		tRNA-Asp(gtc)	1	0	130	145	0.763359	100	inf	0.474638	1	0.785024	1	1	0	1	1	0.5625
group_4198		hypothetical protein	1	0	130	145	0.763359	100	inf	0.474638	1	0.785024	1	1	0	1	1	0.625
group_4200		hypothetical protein	1	0	130	145	0.763359	100	inf	0.474638	1	0.785024	1	1	0	1	1	0.5625
group_4201		replication initiation factor domain-containing protein	1	0	130	145	0.763359	100	inf	0.474638	1	0.785024	1	1	0	1	1	0.46875
group_4202		cell division protein FtsK	1	0	130	145	0.763359	100	inf	0.474638	1	0.785024	1	1	0	1	1	0.5625
group_4203		hypothetical protein	1	0	130	145	0.763359	100	inf	0.474638	1	0.785024	1	1	0	1	1	0.5625
group_4204		hypothetical protein	1	0	130	145	0.763359	100	inf	0.474638	1	0.785024	1	1	0	1	1	0.5
group_4205		hypothetical protein	1	0	130	145	0.763359	100	inf	0.474638	1	0.785024	1	1	0	1	1	0.46875
group_4206		hypothetical protein	1	0	130	145	0.763359	100	inf	0.474638	1	0.785024	1	1	0	1	1	0.4375
sqr_1		type II sulfide:quinone oxidoreductase Sqr	124	134	7	11	94.6565	7.58621	1.45416	0.476608	1	0.785024	3	3	2	0.25	1	0.6875
group_409		formyl peptide receptor-like 1 inhibitory protein	124	134	7	11	94.6565	7.58621	1.45416	0.476608	1	0.785024	4	3	2	0.625	1	0.8125
cstB_1		persulfide dioxygenase-sulfurtransferase CstB	124	134	7	11	94.6565	7.58621	1.45416	0.476608	1	0.785024	3	3	2	0.25	1	0.875
group_1176		Abi family protein	126	142	5	3	96.1832	2.06897	0.532394	0.483459	1	0.785024	4	2	2	1	1	0.8125
group_1419		ABC transporter ATP-binding protein	126	142	5	3	96.1832	2.06897	0.532394	0.483459	1	0.785024	2	2	1	0.5	1	0.59375
group_1420		sensor histidine kinase	126	142	5	3	96.1832	2.06897	0.532394	0.483459	1	0.785024	2	2	1	0.5	1	0.5
group_2165		hypothetical protein	126	142	5	3	96.1832	2.06897	0.532394	0.483459	1	0.785024	2	2	1	0.5	1	0.40625
group_2360		ATP synthase subunit I	126	142	5	3	96.1832	2.06897	0.532394	0.483459	1	0.785024	2	2	1	0.5	1	0.46875
group_418		response regulator transcription factor	126	142	5	3	96.1832	2.06897	0.532394	0.483459	1	0.785024	2	2	1	0.5	1	0.53125
group_597		superantigen-like protein SSL12	126	142	5	3	96.1832	2.06897	0.532394	0.483459	1	0.785024	2	2	1	0.5	1	0.59375
group_802		excalibur calcium-binding domain-containing protein	126	142	5	3	96.1832	2.06897	0.532394	0.483459	1	0.785024	2	2	1	0.5	1	0.3125
group_896		hypothetical protein	126	142	5	3	96.1832	2.06897	0.532394	0.483459	1	0.785024	2	2	1	0.5	1	0.53125
group_1298		hypothetical protein	5	3	126	142	3.81679	97.931	1.87831	0.483459	1	0.785024	8	5	3	0.726562	0.726562	0.3125
group_1309		hypothetical protein	5	3	126	142	3.81679	97.931	1.87831	0.483459	1	0.785024	2	1	2	0.5	1	0.46875
group_1310		hypothetical protein	5	3	126	142	3.81679	97.931	1.87831	0.483459	1	0.785024	2	1	2	0.5	1	0.375
group_1360		excalibur calcium-binding domain-containing protein	5	3	126	142	3.81679	97.931	1.87831	0.483459	1	0.785024	2	1	2	0.5	1	0.4375
group_196		hypothetical protein	5	3	126	142	3.81679	97.931	1.87831	0.483459	1	0.785024	8	5	3	0.726562	0.726562	0.21875
group_1987		phage tail protein	5	3	126	142	3.81679	97.931	1.87831	0.483459	1	0.785024	8	5	3	0.726562	0.726562	0.5625
group_1989		hypothetical protein	5	3	126	142	3.81679	97.931	1.87831	0.483459	1	0.785024	8	5	3	0.726562	0.726562	0.25
group_1990		phage head-tail adapter protein	5	3	126	142	3.81679	97.931	1.87831	0.483459	1	0.785024	8	5	3	0.726562	0.726562	0.5
group_1992		minor capsid protein	5	3	126	142	3.81679	97.931	1.87831	0.483459	1	0.785024	8	5	3	0.726562	0.726562	0.4375
group_2594		stage II sporulation protein M	5	3	126	142	3.81679	97.931	1.87831	0.483459	1	0.785024	3	2	2	1	1	0.6875
group_2771		phage tail protein	5	3	126	142	3.81679	97.931	1.87831	0.483459	1	0.785024	8	5	3	0.726562	0.726562	0.46875
group_2772		hypothetical protein	5	3	126	142	3.81679	97.931	1.87831	0.483459	1	0.785024	8	5	3	0.726562	0.726562	0.3125
group_2773		hypothetical protein	5	3	126	142	3.81679	97.931	1.87831	0.483459	1	0.785024	8	5	3	0.726562	0.726562	0.205882
group_2774		hypothetical protein	5	3	126	142	3.81679	97.931	1.87831	0.483459	1	0.785024	8	5	3	0.726562	0.726562	0.40625
group_2776		HK97 gp10 family phage protein	5	3	126	142	3.81679	97.931	1.87831	0.483459	1	0.785024	8	5	3	0.726562	0.726562	0.194444
group_2779		phage portal protein	5	3	126	142	3.81679	97.931	1.87831	0.483459	1	0.785024	8	5	3	0.726562	0.726562	0.21875
group_2848		ABC transporter permease	5	3	126	142	3.81679	97.931	1.87831	0.483459	1	0.785024	2	1	2	0.5	1	0.28125
group_2858		hypothetical protein	5	3	126	142	3.81679	97.931	1.87831	0.483459	1	0.785024	5	3	2	1	1	0.6875
group_4001		PBSX family phage terminase large subunit	5	3	126	142	3.81679	97.931	1.87831	0.483459	1	0.785024	8	5	3	0.726562	0.726562	0.28125
group_863		ABC transporter ATP-binding protein	5	3	126	142	3.81679	97.931	1.87831	0.483459	1	0.785024	2	1	2	0.5	1	0.40625
group_9		hypothetical protein	123	132	8	13	93.8931	8.96552	1.5142	0.496265	1	0.785024	13	9	6	0.266846	1	0.4375
group_2782		hypothetical protein	8	13	123	132	6.10687	91.0345	0.660413	0.496265	1	0.785024	13	7	9	0.266846	1	0.25
group_1061		acyltransferase family protein	131	143	0	2	100	1.37931	inf	0.499473	1	0.785024	2	2	0	0.5	0.5	0.28125
ribF		riboflavin biosynthesis protein RibF	131	143	0	2	100	1.37931	inf	0.499473	1	0.785024	2	2	0	0.5	0.5	0.3125
group_148		hypothetical protein	131	143	0	2	100	1.37931	inf	0.499473	1	0.785024	2	2	0	0.5	0.5	0.3125
group_1569		hypothetical protein	131	143	0	2	100	1.37931	inf	0.499473	1	0.785024	2	2	0	0.5	0.5	0.25
group_1628		isochorismate synthase MenF	131	143	0	2	100	1.37931	inf	0.499473	1	0.785024	2	2	0	0.5	0.5	0.375
rho		transcription termination factor Rho	131	143	0	2	100	1.37931	inf	0.499473	1	0.785024	2	2	0	0.5	0.5	0.3125
group_1758		membrane protein	131	143	0	2	100	1.37931	inf	0.499473	1	0.785024	2	2	0	0.5	0.5	0.212121
group_1783		hypothetical protein	131	143	0	2	100	1.37931	inf	0.499473	1	0.785024	2	2	0	0.5	0.5	0.34375
group_1819		tRNA1(Val) (adenine(37)-N6)-methyltransferase	131	143	0	2	100	1.37931	inf	0.499473	1	0.785024	2	2	0	0.5	0.5	0.21875
group_217		acyltransferase family protein	131	143	0	2	100	1.37931	inf	0.499473	1	0.785024	2	2	0	0.5	0.5	0.190476
group_2181		acyl-CoA thioesterase	131	143	0	2	100	1.37931	inf	0.499473	1	0.785024	2	2	0	0.5	0.5	0.25
group_2188		ACT domain-containing protein	131	143	0	2	100	1.37931	inf	0.499473	1	0.785024	2	2	0	0.5	0.5	0.212121
group_2190		Rrf2 family transcriptional regulator	131	143	0	2	100	1.37931	inf	0.499473	1	0.785024	2	2	0	0.5	0.5	0.375
group_2200		Asp23/Gls24 family envelope stress response protein	131	143	0	2	100	1.37931	inf	0.499473	1	0.785024	2	2	0	0.5	0.5	0.34375
group_2233		cell wall inhibition responsive protein CwrA	131	143	0	2	100	1.37931	inf	0.499473	1	0.785024	2	2	0	0.5	0.5	0.28125
group_2251		ribonucleotide-diphosphate reductase subunit alpha	131	143	0	2	100	1.37931	inf	0.499473	1	0.785024	2	2	0	0.5	0.5	0.28125
group_2289		1%2C4-dihydroxy-2-naphthoate polyprenyltransferase	131	143	0	2	100	1.37931	inf	0.499473	1	0.785024	2	2	0	0.5	0.5	0.3125
fabI		enoyl-ACP reductase FabI	131	143	0	2	100	1.37931	inf	0.499473	1	0.785024	2	2	0	0.5	0.5	0.21875
group_2314		hypothetical protein	131	143	0	2	100	1.37931	inf	0.499473	1	0.785024	2	2	0	0.5	0.5	0.34375
group_2327		hypothetical protein	131	143	0	2	100	1.37931	inf	0.499473	1	0.785024	2	2	0	0.5	0.5	0.34375
sapep		Mn(2+)-dependent dipeptidase Sapep	131	143	0	2	100	1.37931	inf	0.499473	1	0.785024	2	2	0	0.5	0.5	0.25
group_2336		hypothetical protein	131	143	0	2	100	1.37931	inf	0.499473	1	0.785024	1	1	0	1	1	0.8125
group_2359		hypothetical protein	131	143	0	2	100	1.37931	inf	0.499473	1	0.785024	2	2	0	0.5	0.5	0.3125
group_2365		hypothetical protein	131	143	0	2	100	1.37931	inf	0.499473	1	0.785024	2	2	0	0.5	0.5	0.34375
group_2371		lactonase family protein	131	143	0	2	100	1.37931	inf	0.499473	1	0.785024	2	2	0	0.5	0.5	0.21875
cvfB		RNA-binding virulence regulatory protein CvfB	131	143	0	2	100	1.37931	inf	0.499473	1	0.785024	2	2	0	0.5	0.5	0.3125
group_279		lipoteichoic acid-specific glycosyltransferase YfhO	131	143	0	2	100	1.37931	inf	0.499473	1	0.785024	2	2	0	0.5	0.5	0.21875
group_619		hypothetical protein	131	143	0	2	100	1.37931	inf	0.499473	1	0.785024	2	2	0	0.5	0.5	0.25
group_746		winged helix-turn-helix transcriptional regulator	131	143	0	2	100	1.37931	inf	0.499473	1	0.785024	2	2	0	0.5	0.5	0.3125
group_969		TIGR04197 family type VII secretion effector	131	143	0	2	100	1.37931	inf	0.499473	1	0.785024	2	2	0	0.5	0.5	0.3125
group_1335		hypothetical protein	0	2	131	143	0	98.6207	0	0.499473	1	0.785024	1	0	1	1	1	0.75
group_2055		hypothetical protein	0	2	131	143	0	98.6207	0	0.499473	1	0.785024	2	0	2	0.5	0.5	0.34375
group_2065		hypothetical protein	0	2	131	143	0	98.6207	0	0.499473	1	0.785024	2	0	2	0.5	0.5	0.25
group_2068		class I SAM-dependent methyltransferase	0	2	131	143	0	98.6207	0	0.499473	1	0.785024	2	0	2	0.5	0.5	0.212121
group_2083		hypothetical protein	0	2	131	143	0	98.6207	0	0.499473	1	0.785024	1	0	1	1	1	0.9375
group_2094		TIGR01741 family protein	0	2	131	143	0	98.6207	0	0.499473	1	0.785024	1	0	1	1	1	0.53125
group_2120		IS1182-like element ISSau3 family transposase	0	2	131	143	0	98.6207	0	0.499473	1	0.785024	1	0	1	1	1	0.71875
group_3038		hypothetical protein	0	2	131	143	0	98.6207	0	0.499473	1	0.785024	1	0	1	1	1	0.53125
group_3070		helix-turn-helix transcriptional regulator	0	2	131	143	0	98.6207	0	0.499473	1	0.785024	2	0	2	0.5	0.5	0.3125
group_3082		hypothetical protein	0	2	131	143	0	98.6207	0	0.499473	1	0.785024	2	0	2	0.5	0.5	0.28125
group_3105		hypothetical protein	0	2	131	143	0	98.6207	0	0.499473	1	0.785024	2	0	2	0.5	0.5	0.2
group_3139		hypothetical protein	0	2	131	143	0	98.6207	0	0.499473	1	0.785024	2	0	2	0.5	0.5	0.171875
group_3140		helix-turn-helix domain-containing protein	0	2	131	143	0	98.6207	0	0.499473	1	0.785024	2	0	2	0.5	0.5	0.25
group_3142		hypothetical protein	0	2	131	143	0	98.6207	0	0.499473	1	0.785024	2	0	2	0.5	0.5	0.375
group_3147		HNH endonuclease	0	2	131	143	0	98.6207	0	0.499473	1	0.785024	1	0	1	1	1	0.8125
group_3155		hypothetical protein	0	2	131	143	0	98.6207	0	0.499473	1	0.785024	2	0	2	0.5	0.5	0.3125
srlA		PTS system glucitol/sorbitol-specific EIIC component	0	2	131	143	0	98.6207	0	0.499473	1	0.785024	2	0	2	0.5	0.5	0.34375
srlE		PTS system glucitol/sorbitol-specific EIIB component	0	2	131	143	0	98.6207	0	0.499473	1	0.785024	2	0	2	0.5	0.5	0.3125
srlB		PTS system glucitol/sorbitol-specific EIIA component	0	2	131	143	0	98.6207	0	0.499473	1	0.785024	2	0	2	0.5	0.5	0.375
group_3159		hypothetical protein	0	2	131	143	0	98.6207	0	0.499473	1	0.785024	2	0	2	0.5	0.5	0.28125
group_3160		single-stranded DNA-binding protein	0	2	131	143	0	98.6207	0	0.499473	1	0.785024	2	0	2	0.5	0.5	0.3125
group_3171		hypothetical protein	0	2	131	143	0	98.6207	0	0.499473	1	0.785024	2	0	2	0.5	0.5	0.34375
group_3172		hypothetical protein	0	2	131	143	0	98.6207	0	0.499473	1	0.785024	2	0	2	0.5	0.5	0.3125
group_3173		hypothetical protein	0	2	131	143	0	98.6207	0	0.499473	1	0.785024	2	0	2	0.5	0.5	0.375
group_3174		hypothetical protein	0	2	131	143	0	98.6207	0	0.499473	1	0.785024	2	0	2	0.5	0.5	0.40625
group_3180		hypothetical protein	0	2	131	143	0	98.6207	0	0.499473	1	0.785024	2	0	2	0.5	0.5	0.375
group_3181		hypothetical protein	0	2	131	143	0	98.6207	0	0.499473	1	0.785024	2	0	2	0.5	0.5	0.3125
group_3182		hypothetical protein	0	2	131	143	0	98.6207	0	0.499473	1	0.785024	2	0	2	0.5	0.5	0.3125
group_3183		hypothetical protein	0	2	131	143	0	98.6207	0	0.499473	1	0.785024	2	0	2	0.5	0.5	0.3125
fabG_1		3-oxoacyl-[acyl-carrier-protein] reductase	0	2	131	143	0	98.6207	0	0.499473	1	0.785024	2	0	2	0.5	0.5	0.21875
group_3263		hypothetical protein	0	2	131	143	0	98.6207	0	0.499473	1	0.785024	2	0	2	0.5	0.5	0.375
group_3264		hypothetical protein	0	2	131	143	0	98.6207	0	0.499473	1	0.785024	2	0	2	0.5	0.5	0.28125
group_3266		hypothetical protein	0	2	131	143	0	98.6207	0	0.499473	1	0.785024	1	0	1	1	1	0.8125
group_3268		hypothetical protein	0	2	131	143	0	98.6207	0	0.499473	1	0.785024	1	0	1	1	1	0.8125
group_3269		stage II sporulation protein M	0	2	131	143	0	98.6207	0	0.499473	1	0.785024	1	0	1	1	1	0.90625
group_3270		hypothetical protein	0	2	131	143	0	98.6207	0	0.499473	1	0.785024	1	0	1	1	1	0.75
group_3271		hypothetical protein	0	2	131	143	0	98.6207	0	0.499473	1	0.785024	1	0	1	1	1	0.8125
group_3272		hypothetical protein	0	2	131	143	0	98.6207	0	0.499473	1	0.785024	1	0	1	1	1	0.8125
group_3273		DDE-type integrase/transposase/recombinase	0	2	131	143	0	98.6207	0	0.499473	1	0.785024	1	0	1	1	1	0.6875
group_3274		hypothetical protein	0	2	131	143	0	98.6207	0	0.499473	1	0.785024	1	0	1	1	1	0.78125
group_3275		helix-turn-helix domain-containing protein	0	2	131	143	0	98.6207	0	0.499473	1	0.785024	1	0	1	1	1	0.75
group_3276		hypothetical protein	0	2	131	143	0	98.6207	0	0.499473	1	0.785024	1	0	1	1	1	0.625
[truncated: 1,256 more rows]

## Sheet: Sheet1
group_1877	hypothetical protein		Q7A5M1	ebhB
group_1324	hypothetical protein		Q4ZE73	Staphylococcus phage PT1028
